# Supplementary material for: Rapid global path planning algorithm for unmanned surface vehicles in large-scale and multi-island marine environments
Source: PeerJ Comput Sci. 2021 Jun 29;7:e612. doi: 10.7717/peerj-cs.612 (PMC8279141; doi:10.7717/peerj-cs.612)
Supplement: Supplemental Information 1 — The spatial resolution of the position is 10m. For example, a position (360.00, 200.00) which is shown in this file indicates the position (3.6 km, 2.0 km) in Fig. 12. [file peerj-cs-07-612-s001.xlsx]

## Sheet: Sheet1
Waypoint positions of five paths shown in Fig. 12. The spatial resolution of the position is 10m. For example,a position (360.00, 200.00) which is shown in this file indicates the position (3.6km, 2.0km) in Fig. 12.
Waypoint positions of FMM path			Waypoint positions of Path1			Waypoint positions of Path2			Waypoint positions of Path3			Waypoint positions of Path4
430	280		430	280		430	280		430	280		430	280
429.78	279.49		429.52	279.79		429.86	280.01		429.7	280.03		430.15	280.02
429.23	278.65		428.67	279.25		428.86	280.03		428.71	280.08		431.15	280.07
428.6	277.87		427.89	278.63		427.86	280.04		427.71	280.11		432.15	280.1
427.97	277.1		427.12	278		426.86	280.02		426.71	280.12		433.15	280.15
427.33	276.33		426.34	277.36		425.86	279.98		425.71	280.11		434.15	280.2
426.69	275.56		425.57	276.72		424.86	279.9		424.71	280.07		435.15	280.25
426.05	274.79		424.8	276.08		423.87	279.78		423.71	280		436.15	280.29
425.41	274.03		424.03	275.45		422.88	279.6		422.71	279.89		437.15	280.31
424.76	273.26		423.27	274.8		421.91	279.36		421.73	279.74		438.15	280.33
424.12	272.5		422.5	274.16		420.96	279.06		420.74	279.55		439.15	280.32
423.48	271.73		421.73	273.52		420.01	278.73		419.77	279.31		440.15	280.29
422.83	270.97		420.97	272.88		419.08	278.38		418.82	279.01		441.14	280.25
422.19	270.2		420.2	272.23		418.15	278.01		417.87	278.69		442.14	280.2
421.54	269.44		419.44	271.59		417.23	277.62		416.93	278.35		443.14	280.14
420.9	268.67		418.67	270.95		416.32	277.21		416	278		444.14	280.06
420.25	267.91		417.91	270.3		415.41	276.78		415.07	277.61		445.13	279.97
419.61	267.15		417.14	269.66		414.52	276.32		414.16	277.21		446.13	279.85
418.96	266.38		416.38	269.01		413.64	275.85		413.25	276.78		447.11	279.69
418.31	265.62		415.62	268.36		412.78	275.34		412.36	276.33		448.09	279.49
417.67	264.85		414.86	267.71		411.93	274.81		411.49	275.85		449.06	279.25
417.05	264.07		414.12	267.04		411.1	274.26		410.63	275.33		450.02	278.96
416.34	263.37		413.4	266.34		410.29	273.67		409.79	274.79		450.97	278.63
415.63	262.66		412.73	265.6		409.51	273.05		408.97	274.21		451.89	278.26
414.92	261.95		412.1	264.82		408.75	272.4		408.18	273.6		452.8	277.84
414.22	261.25		411.53	264		408.02	271.71		407.42	272.95		453.69	277.38
413.51	260.54		411.01	263.15		407.32	271		406.69	272.27		454.56	276.88
413.51	259.54		410.56	262.26		406.65	270.25		405.99	271.55		455.4	276.34
412.8	258.83		410.16	261.34		406.02	269.48		405.33	270.8		456.21	275.75
412.8	257.83		409.8	260.41		405.43	268.67		404.71	270.02		456.99	275.13
412.8	256.83		409.56	259.44		404.88	267.84		404.12	269.21		457.74	274.47
412.1	256.12		409.41	258.45		404.37	266.98		403.57	268.37		458.46	273.77
411.77	255.18		409.31	257.45		403.9	266.09		403.06	267.51		459.15	273.05
411.44	254.23		409.23	256.46		403.47	265.19		402.6	266.63		459.8	272.29
411.1	253.29		409.13	255.46		403.09	264.27		402.17	265.72		460.42	271.51
410.77	252.35		408.96	254.47		402.75	263.33		401.79	264.8		461.01	270.7
410.43	251.41		408.81	253.49		402.45	262.37		401.45	263.86		461.55	269.86
410.08	250.47		408.67	252.5		402.2	261.4		401.15	262.91		462.07	269
409.74	249.53		408.52	251.51		401.99	260.43		400.89	261.94		462.54	268.12
409.39	248.6		408.37	250.52		401.83	259.44		400.68	260.96		462.97	267.22
409.04	247.66		408.2	249.53		401.71	258.45		400.53	259.97		463.36	266.3
408.69	246.72		408.01	248.55		401.64	257.45		400.43	258.98		463.71	265.36
408.34	245.78		407.82	247.57		401.61	256.45		400.38	257.98		464.02	264.41
407.99	244.85		407.63	246.59		401.64	255.45		400.4	256.98		464.29	263.45
407.64	243.91		407.43	245.61		401.71	254.45		400.48	255.98		464.5	262.47
407.29	242.98		407.24	244.63		401.84	253.46		400.64	255		464.68	261.49
406.93	242.04		407.04	243.65		402.03	252.48		400.86	254.02		464.83	260.5
406.58	241.11		406.83	242.67		402.28	251.51		401.16	253.07		464.96	259.51
406.23	240.17		406.63	241.69		402.57	250.55		401.5	252.13		465.08	258.51
405.87	239.24		406.43	240.71		402.92	249.61		401.89	251.2		465.16	257.52
405.51	238.3		406.22	239.73		403.29	248.69		402.31	250.3		465.22	256.52
405.16	237.37		406.02	238.75		403.68	247.77		402.75	249.4		465.27	255.52
404.8	236.43		405.81	237.77		404.09	246.86		403.21	248.51		465.3	254.52
404.44	235.5		405.6	236.8		404.5	245.94		403.66	247.62		465.33	253.52
404.08	234.57		405.39	235.82		404.91	245.03		404.15	246.75		465.36	252.52
403.73	233.63		405.18	234.84		405.29	244.11		404.6	245.85		465.38	251.52
403.37	232.7		404.97	233.86		405.66	243.18		405.1	244.99		465.39	250.52
403.01	231.77		404.76	232.89		406.01	242.24		405.5	244.07		465.39	249.52
402.65	230.83		404.55	231.91		406.34	241.3		405.95	243.18		465.38	248.52
402.29	229.9		404.34	230.93		406.66	240.35		406.32	242.25		465.33	247.52
401.93	228.97		404.12	229.95		406.96	239.39		406.63	241.3		465.26	246.52
401.57	228.03		403.91	228.98		407.25	238.44		407	240.37		465.15	245.53
401.21	227.1		403.7	228		407.52	237.47		407.32	239.42		465.01	244.54
400.84	226.17		403.48	227.02		407.78	236.51		407.6	238.46		464.81	243.56
400.48	225.24		403.27	226.05		408.02	235.54		407.9	237.51		464.55	242.59
400.12	224.3		403.05	225.07		408.26	234.57		408.19	236.55		464.24	241.65
399.76	223.37		402.83	224.09		408.48	233.59		408.45	235.59		463.87	240.72
399.4	222.44		402.6	223.12		408.68	232.61		408.7	234.62		463.44	239.81
398.69	221.73		402.36	222.15		408.88	231.63		408.97	233.65		462.96	238.93
397.98	221.03		402.09	221.19		409.07	230.65		409.22	232.69		462.43	238.09
397.28	220.32		401.72	220.26		409.24	229.66		409.47	231.72		461.85	237.27
396.57	219.61		401.26	219.37		409.4	228.68		409.71	230.75		461.23	236.49
395.57	219.61		400.7	218.54		409.54	227.69		409.96	229.78		460.56	235.74
394.86	218.9		400.05	217.78		409.65	226.69		410.19	228.81		459.86	235.03
394.16	218.2		399.33	217.09		409.73	225.7		410.39	227.83		459.13	234.35
393.16	218.2		398.55	216.46		409.78	224.7		410.57	226.84		458.36	233.71
392.45	217.49		397.75	215.86		409.79	223.7		410.72	225.85		457.57	233.1
391.74	216.78		396.92	215.3		409.75	222.7		410.84	224.86		456.75	232.52
391.03	216.08		396.07	214.77		409.67	221.7		410.92	223.86		455.92	231.97
390.33	215.37		395.2	214.29		409.53	220.71		410.96	222.87		455.07	231.45
389.43	214.93		394.32	213.82		409.34	219.73		410.96	221.87		454.2	230.95
388.53	214.5		393.41	213.4		409.1	218.76		410.92	220.87		453.32	230.47
387.63	214.06		392.5	212.98		408.79	217.81		410.81	219.87		452.44	230.01
386.73	213.62		391.57	212.61		408.43	216.88		410.64	218.89		451.54	229.56
385.83	213.18		390.63	212.29		408.02	215.96		410.41	217.91		450.65	229.11
384.94	212.73		389.69	211.93		407.55	215.08		410.11	216.96		449.75	228.68
384.04	212.29		388.75	211.58		407.03	214.22		409.75	216.03		448.84	228.24
383.15	211.84		387.82	211.23		406.47	213.4		409.32	215.12		447.94	227.81
382.25	211.39		386.88	210.87		405.86	212.6		408.84	214.24		447.04	227.38
381.36	210.94		385.95	210.51		405.21	211.84		408.31	213.4		446.14	226.94
380.47	210.49		385.02	210.14		404.53	211.11		407.72	212.59		445.24	226.5
379.58	210.04		384.09	209.78		403.81	210.42		407.1	211.81		444.34	226.06
378.68	209.59		383.16	209.41		403.06	209.75		406.43	211.06		443.45	225.63
377.79	209.13		382.23	209.04		402.29	209.12		405.73	210.35		442.55	225.19
376.9	208.68		381.31	208.66		401.49	208.52		404.99	209.67		441.65	224.75
376.01	208.23		380.38	208.29		400.67	207.95		404.23	209.03		440.75	224.31
375.12	207.77		379.45	207.92		399.83	207.4		403.44	208.41		439.85	223.87
374.23	207.32		378.52	207.54		398.97	206.89		402.63	207.83		438.96	223.42
373.34	206.86		377.6	207.17		398.1	206.4		401.8	207.27		438.06	222.98
372.45	206.41		376.67	206.79		397.21	205.94		400.95	206.75		437.16	222.54
371.56	205.95		375.74	206.42		396.31	205.51		400.08	206.25		436.27	222.09
370.67	205.49		374.81	206.04		395.4	205.1		399.2	205.77		435.37	221.65
369.78	205.04		373.89	205.67		394.48	204.72		398.31	205.33		434.48	221.21
368.89	204.58		372.96	205.29		393.54	204.36		397.4	204.9		433.58	220.76
368	204.12		372.03	204.92		392.6	204.03		396.48	204.51		432.69	220.32
367.11	203.67		371.11	204.54		391.65	203.72		395.55	204.15		431.79	219.87
366.22	203.21		370.18	204.16		390.69	203.43		394.61	203.81		430.9	219.42
365.33	202.75		369.26	203.79		389.73	203.16		393.66	203.49		430	218.98
364.44	202.29		368.33	203.41		388.76	202.91		392.7	203.21		429.11	218.53
363.55	201.83		367.4	203.03		387.79	202.66		391.74	202.94		428.21	218.08
362.67	201.38		366.48	202.65		386.82	202.43		390.77	202.69		427.32	217.64
361.78	200.92		365.55	202.27		385.84	202.2		389.79	202.47		426.42	217.19
360.89	200.46		364.63	201.9		384.87	201.98		388.82	202.25		425.53	216.74
360	200		363.7	201.52		383.89	201.77		387.84	202.04		424.63	216.29
			362.78	201.14		382.91	201.57		386.86	201.84		423.74	215.84
			361.85	200.76		381.93	201.38		385.88	201.63		422.85	215.4
			360.93	200.38		380.94	201.21		384.9	201.43		421.95	214.95
			360	200		379.96	201.05		383.92	201.24		421.06	214.5
						378.97	200.9		382.94	201.05		420.17	214.05
						377.97	200.78		381.95	200.88		419.27	213.6
						376.98	200.66		380.97	200.72		418.38	213.15
						375.99	200.56		379.98	200.58		417.49	212.7
						374.99	200.48		378.98	200.46		416.59	212.25
						373.99	200.4		377.99	200.35		415.7	211.8
						372.99	200.34		376.99	200.27		414.81	211.35
						372	200.29		376	200.19		413.91	210.9
						371	200.25		375	200.13		413.02	210.45
						370	200.21		374	200.08		412.13	210
						369	200.18		373	200.04		411.24	209.55
						368	200.15		372	200.01		410.34	209.1
						367	200.13		371	199.99		409.45	208.65
						366	200.11		370	199.98		408.55	208.2
						365	200.09		369	199.97		407.66	207.76
						364	200.07		368	199.97		406.76	207.31
						363	200.05		367	199.97		405.86	206.88
						362	200.03		366	199.97		404.96	206.45
						361	200.02		365	199.98		404.06	206.02
						360	200		364	199.98		403.14	205.61
									363	199.98		402.23	205.21
									362	199.99		401.31	204.82
									361	199.99		400.38	204.44
									360	200		399.45	204.08
												398.51	203.73
												397.57	203.41
												396.62	203.09
												395.66	202.8
												394.7	202.52
												393.73	202.27
												392.76	202.03
												391.79	201.81
												390.81	201.6
												389.83	201.42
												388.84	201.23
												387.86	201.05
												386.88	200.87
												385.89	200.69
												384.91	200.51
												383.92	200.34
												382.94	200.18
												381.95	200.02
												380.96	199.87
												379.97	199.74
												378.97	199.64
												377.98	199.55
												376.98	199.48
												375.98	199.43
												374.98	199.39
												373.98	199.37
												372.98	199.36
												371.98	199.37
												370.98	199.39
												369.98	199.42
												368.98	199.46
												367.98	199.5
												366.99	199.55
												365.99	199.6
												364.99	199.66
												363.99	199.72
												362.99	199.78
												361.99	199.85
												361	199.92
												360	200
