# Supplementary material for: Rapid global path planning algorithm for unmanned surface vehicles in large-scale and multi-island marine environments
Source: PeerJ Comput Sci. 2021 Jun 29;7:e612. doi: 10.7717/peerj-cs.612 (PMC8279141; doi:10.7717/peerj-cs.612)
Supplement: Supplemental Information 2 — The spatial resolution of the position is 10m. For example, a position (433.00, 240.00) which is shown in this file indicates the position (4.33 km, 2.40 km) in Fig. 13. [file peerj-cs-07-612-s002.xlsx]

## Sheet: Sheet1
Waypoint positions of paths shown in Fig. 13. The spatial resolution of the position is 10m. For example,a position (433.00, 240.00) which is shown in this file indicates the position (4.33km, 2.40km) in Fig. 13.
Waypoint positions of FMM+inflated path			Waypoint positions of FMM+inflated+smooth path			Waypoint positions of Path1			Waypoint positions of Path2
415	274		415	274		415	274		415	274
414.297	273.404		414.297	273.404		414.854	273.926		414.904	274.027
413.59	272.697		413.59	272.697		413.898	273.633		413.907	274.092
412.893	271.98		412.893	271.98		413.082	273.055		412.907	274.078
412.215	271.245		412.215	271.245		412.292	272.442		411.912	273.975
411.671	270.406		411.671	270.406		411.522	271.804		410.937	273.753
411.011	269.655		411.011	269.655		410.771	271.143		410.007	273.385
410.365	268.891		410.365	268.891		410.045	270.455		409.14	272.887
409.842	268.039		409.842	268.039		409.349	269.738		408.311	272.327
409.326	267.183		409.326	267.183		408.683	268.992		407.523	271.711
408.618	266.476		407.911	264.768		408.053	268.215		406.775	271.048
408.618	265.476		407.204	264.061		407.466	267.406		406.07	270.338
407.911	264.768		406.497	263.354		406.919	266.568		405.412	269.586
407.204	264.061		405.79	262.647		406.419	265.703		404.797	268.797
406.497	263.354		405.083	261.94		405.959	264.814		404.228	267.975
405.79	262.647		404.376	261.233		405.549	263.903		403.705	267.123
405.083	261.94		403.669	260.526		405.181	262.972		403.228	266.244
404.376	261.233		403.241	259.622		404.858	262.026		402.797	265.341
403.669	260.526		402.534	257.915		404.581	261.065		402.413	264.418
403.241	259.622		402.534	256.915		404.352	260.092		402.072	263.478
402.534	258.915		402.534	255.915		404.162	259.11		401.777	262.522
402.534	257.915		402.534	254.915		403.997	258.124		401.532	261.553
402.534	256.915		402.534	253.915		403.867	257.132		401.336	260.572
402.534	255.915		402.534	252.915		403.772	256.137		401.187	259.583
402.534	254.915		402.534	251.915		403.711	255.139		401.081	258.589
402.534	253.915		402.534	250.915		403.685	254.139		401.019	257.591
402.534	252.915		402.923	249.994		403.696	253.139		401.008	256.591
402.534	251.915		403.194	249.031		403.748	252.14		401.058	255.592
402.534	250.915		403.802	248.237		403.848	251.145		401.176	254.599
402.923	249.994		404.315	247.378		403.998	250.157		401.359	253.616
403.194	249.031		404.991	246.642		404.219	249.181		401.605	252.647
403.802	248.237		405.704	245.941		404.503	248.223		401.905	251.693
404.315	247.378		406.339	245.168		404.845	247.283		402.253	250.756
404.991	246.642		407	244.418		405.245	246.367		402.636	249.832
405.704	245.941		407.752	243.759		405.695	245.473		403.05	248.922
406.339	245.168		408.514	243.111		406.191	244.605		403.48	248.018
407	244.418		409.206	242.389		406.73	243.763		403.924	247.123
407.752	243.759		409.975	241.75		407.31	242.948		404.362	246.223
408.514	243.111		410.752	241.121		407.927	242.161		404.793	245.321
409.206	242.389		411.536	240.5		408.579	241.403		405.217	244.415
409.975	241.75		412.32	239.879		409.264	240.674		405.603	243.493
410.752	241.121		413.109	239.265		409.975	239.971		406.011	242.58
411.536	240.5		413.974	238.762		410.717	239.301		406.402	241.66
412.32	239.879		414.84	238.263		411.488	238.664		406.828	240.755
413.109	239.265		417.255	236.849		412.284	238.059		407.301	239.874
413.974	238.762		417.962	236.142		413.109	237.494		407.82	239.019
414.84	238.263		418.669	235.435		413.959	236.967		408.395	238.201
415.547	237.556		419.376	234.728		414.837	236.488		409.024	237.424
416.547	237.556		420.083	234.021		415.738	236.055		409.699	236.686
417.255	236.849		420.79	233.314		416.665	235.678		410.416	235.989
417.962	236.142		422.453	232.9		417.613	235.36		411.175	235.337
418.669	235.435		423.436	233.086		418.578	235.099		411.969	234.73
419.376	234.728		424.427	233.214		419.558	234.901		412.796	234.168
420.083	234.021		425.263	233.763		420.551	234.783		413.654	233.654
420.79	233.314		426.148	234.229		421.55	234.741		414.54	233.189
421.497	232.607		426.971	234.797		422.55	234.767		415.45	232.775
422.453	232.9		427.837	235.298		423.546	234.856		416.383	232.415
423.436	233.086		428.656	235.871		424.535	235.003		417.334	232.106
424.427	233.214		429.369	236.573		425.509	235.23		418.301	231.853
425.263	233.763		430.147	237.2		426.463	235.531		419.283	231.661
426.148	234.229		430.897	237.861		427.393	235.898		420.275	231.538
426.971	234.797		431.611	238.562		428.294	236.331		421.274	231.484
427.837	235.298		432.324	239.263		429.168	236.818		422.274	231.497
428.656	235.871		433	240		430.009	237.358		423.27	231.576
429.369	236.573					430.817	237.947		424.26	231.723
430.147	237.2					431.586	238.587		425.236	231.937
430.897	237.861					432.313	239.273		426.192	232.232
431.611	238.562					433	240		427.12	232.603
432.324	239.263								428.019	233.042
433	240								428.878	233.554
									429.694	234.133
									430.456	234.78
									431.153	235.496
									431.773	236.281
									432.299	237.132
									432.713	238.042
									433	239
									433	240
