# Supplementary material for: Rapid global path planning algorithm for unmanned surface vehicles in large-scale and multi-island marine environments
Source: PeerJ Comput Sci. 2021 Jun 29;7:e612. doi: 10.7717/peerj-cs.612 (PMC8279141; doi:10.7717/peerj-cs.612)
Supplement: Supplemental Information 3 — The spatial resolution of the position is 10m. For example, a position (3534.00, 3925.00) which is shown in this file indicates the position (35.34 km, 39.25 km) in Fig. 14. [file peerj-cs-07-612-s003.xlsx]

## Sheet: Sheet1
Waypoint positions of five typical paths shown in Fig. 14. The spatial resolution of the position is 10m. For example,a position (3534.00, 3925.00) which is shown in this file indicates the position (35.34km, 39.25km) in Fig. 14.
Waypoint positions of Path1			Waypoint positions of Path2			Waypoint positions of Path3			Waypoint positions of Path4			Waypoint positions of Path5
3534	3925		1942	4102		4296	4367		3611	1877		395	2652
3533.17	3925.55		1942.11	4101.01		4296.55	4366.17		3611.22	1877.97		395.943	2652.33
3532.33	3926.11		1942.21	4100.01		4297.1	4365.33		3611.45	1878.95		396.886	2652.67
3531.5	3926.66		1942.32	4099.02		4297.65	4364.5		3611.67	1879.92		397.828	2653
3530.67	3927.21		1942.43	4098.02		4298.2	4363.66		3611.9	1880.9		398.771	2653.33
3529.83	3927.77		1942.54	4097.03		4298.75	4362.83		3612.12	1881.87		399.714	2653.67
3529	3928.32		1942.64	4096.03		4299.31	4361.99		3612.34	1882.85		400.657	2654
3528.17	3928.87		1942.75	4095.04		4299.86	4361.16		3612.57	1883.82		401.6	2654.33
3527.34	3929.43		1942.86	4094.05		4300.41	4360.32		3612.79	1884.8		402.543	2654.67
3526.5	3929.98		1942.96	4093.05		4300.96	4359.49		3613.02	1885.77		403.485	2655
3525.67	3930.53		1943.07	4092.06		4301.51	4358.65		3613.24	1886.75		404.428	2655.33
3524.84	3931.08		1943.18	4091.06		4302.06	4357.82		3613.46	1887.72		405.371	2655.67
3524	3931.64		1943.29	4090.07		4302.61	4356.99		3613.69	1888.7		406.314	2656
3523.17	3932.19		1943.39	4089.07		4303.16	4356.15		3613.91	1889.67		407.257	2656.33
3522.34	3932.74		1943.5	4088.08		4303.71	4355.32		3614.14	1890.64		408.2	2656.67
3521.5	3933.3		1943.61	4087.09		4304.26	4354.48		3614.36	1891.62		409.143	2657
3520.67	3933.85		1943.71	4086.09		4304.82	4353.65		3614.58	1892.59		410.085	2657.33
3519.84	3934.4		1943.82	4085.1		4305.37	4352.81		3614.81	1893.57		411.028	2657.67
3519	3934.95		1943.93	4084.1		4305.92	4351.98		3615.03	1894.54		411.971	2658
3518.17	3935.51		1944.04	4083.11		4306.47	4351.14		3615.25	1895.52		412.914	2658.33
3517.34	3936.06		1944.14	4082.12		4307.02	4350.31		3615.48	1896.49		413.857	2658.67
3516.5	3936.61		1944.25	4081.12		4307.57	4349.47		3615.7	1897.47		414.8	2659
3515.67	3937.17		1944.36	4080.13		4308.12	4348.64		3615.93	1898.44		415.742	2659.33
3514.84	3937.72		1944.46	4079.13		4308.67	4347.81		3616.15	1899.42		416.685	2659.67
3514	3938.27		1944.57	4078.14		4309.22	4346.97		3616.37	1900.39		417.628	2660
3513.17	3938.82		1944.68	4077.14		4309.77	4346.14		3616.6	1901.37		418.571	2660.33
3512.34	3939.38		1944.79	4076.15		4310.32	4345.3		3616.82	1902.34		419.514	2660.66
3511.5	3939.93		1944.89	4075.16		4310.88	4344.47		3617.05	1903.31		420.457	2661
3510.67	3940.48		1945	4074.16		4311.43	4343.63		3617.27	1904.29		421.399	2661.33
3509.84	3941.04		1945.11	4073.17		4311.98	4342.8		3617.49	1905.26		422.342	2661.66
3509	3941.59		1945.21	4072.17		4312.53	4341.96		3617.72	1906.24		423.285	2662
3508.17	3942.14		1945.32	4071.18		4313.08	4341.13		3617.94	1907.21		424.228	2662.33
3507.34	3942.69		1945.43	4070.18		4313.63	4340.29		3618.17	1908.19		425.171	2662.66
3506.5	3943.25		1945.53	4069.19		4314.18	4339.46		3618.39	1909.16		426.114	2663
3505.67	3943.8		1945.64	4068.2		4314.73	4338.63		3618.61	1910.14		427.056	2663.33
3504.84	3944.35		1945.75	4067.2		4315.28	4337.79		3618.84	1911.11		427.999	2663.66
3504	3944.9		1945.86	4066.21		4315.83	4336.96		3619.06	1912.09		428.942	2664
3503.17	3945.46		1945.96	4065.21		4316.39	4336.12		3619.29	1913.06		429.885	2664.33
3502.34	3946.01		1946.07	4064.22		4316.94	4335.29		3619.51	1914.03		430.828	2664.66
3501.5	3946.56		1946.18	4063.22		4317.49	4334.45		3619.73	1915.01		431.771	2665
3500.67	3947.11		1946.28	4062.23		4318.04	4333.62		3619.96	1915.98		432.713	2665.33
3499.83	3947.67		1946.39	4061.24		4318.59	4332.78		3620.18	1916.96		433.656	2665.66
3499	3948.22		1946.5	4060.24		4319.14	4331.95		3620.41	1917.93		434.599	2666
3498.17	3948.77		1946.61	4059.25		4319.69	4331.11		3620.63	1918.91		435.542	2666.33
3497.33	3949.32		1946.71	4058.25		4320.24	4330.28		3620.85	1919.88		436.485	2666.66
3496.5	3949.87		1946.82	4057.26		4320.79	4329.45		3621.08	1920.86		437.428	2667
3495.67	3950.43		1946.93	4056.26		4321.34	4328.61		3621.3	1921.83		438.371	2667.33
3494.83	3950.98		1947.03	4055.27		4321.89	4327.78		3621.53	1922.81		439.313	2667.66
3494	3951.53		1947.14	4054.28		4322.45	4326.94		3621.75	1923.78		440.256	2668
3493.17	3952.08		1947.25	4053.28		4323	4326.11		3621.97	1924.76		441.199	2668.33
3492.33	3952.64		1947.36	4052.29		4323.55	4325.27		3622.2	1925.73		442.142	2668.66
3491.5	3953.19		1947.46	4051.29		4324.1	4324.44		3622.42	1926.7		443.085	2669
3490.66	3953.74		1947.57	4050.3		4324.65	4323.6		3622.64	1927.68		444.028	2669.33
3489.83	3954.29		1947.68	4049.3		4325.2	4322.77		3622.87	1928.65		444.97	2669.66
3489	3954.84		1947.78	4048.31		4325.75	4321.93		3623.09	1929.63		445.913	2670
3488.16	3955.4		1947.89	4047.32		4326.3	4321.1		3623.32	1930.6		446.856	2670.33
3487.33	3955.95		1948	4046.32		4326.85	4320.27		3623.54	1931.58		447.799	2670.66
3486.49	3956.5		1948.11	4045.33		4327.4	4319.43		3623.76	1932.55		448.742	2671
3485.66	3957.05		1948.21	4044.33		4327.96	4318.6		3623.99	1933.53		449.685	2671.33
3484.83	3957.6		1948.32	4043.34		4328.51	4317.76		3624.21	1934.5		450.628	2671.66
3483.99	3958.15		1948.43	4042.35		4329.06	4316.93		3624.44	1935.48		451.57	2671.99
3483.16	3958.71		1948.53	4041.35		4329.61	4316.09		3624.66	1936.45		452.513	2672.33
3482.32	3959.26		1948.64	4040.36		4330.16	4315.26		3624.88	1937.43		453.456	2672.66
3481.49	3959.81		1948.75	4039.36		4330.71	4314.42		3625.11	1938.4		454.399	2672.99
3480.66	3960.36		1948.85	4038.37		4331.26	4313.59		3625.33	1939.37		455.342	2673.33
3479.82	3960.91		1948.96	4037.37		4331.81	4312.75		3625.56	1940.35		456.285	2673.66
3478.99	3961.46		1949.07	4036.38		4332.36	4311.92		3625.78	1941.32		457.228	2673.99
3478.15	3962.02		1949.18	4035.39		4332.91	4311.09		3626	1942.3		458.17	2674.33
3477.32	3962.57		1949.28	4034.39		4333.46	4310.25		3626.23	1943.27		459.113	2674.66
3476.48	3963.12		1949.39	4033.4		4334.02	4309.42		3626.45	1944.25		460.056	2674.99
3475.65	3963.67		1949.5	4032.4		4334.57	4308.58		3626.68	1945.22		460.999	2675.33
3474.82	3964.22		1949.6	4031.41		4335.12	4307.75		3626.9	1946.2		461.942	2675.66
3473.98	3964.77		1949.71	4030.41		4335.67	4306.91		3627.12	1947.17		462.885	2675.99
3473.15	3965.32		1949.82	4029.42		4336.22	4306.08		3627.35	1948.15		463.827	2676.33
3472.31	3965.87		1949.93	4028.43		4336.77	4305.24		3627.57	1949.12		464.77	2676.66
3471.48	3966.42		1950.03	4027.43		4337.32	4304.41		3627.8	1950.1		465.713	2676.99
3470.64	3966.98		1950.14	4026.44		4337.87	4303.57		3628.02	1951.07		466.656	2677.33
3469.81	3967.53		1950.25	4025.44		4338.42	4302.74		3628.24	1952.04		467.599	2677.66
3468.97	3968.08		1950.35	4024.45		4338.97	4301.91		3628.47	1953.02		468.542	2677.99
3468.14	3968.63		1950.46	4023.45		4339.52	4301.07		3628.69	1953.99		469.485	2678.33
3467.3	3969.18		1950.57	4022.46		4340.08	4300.24		3628.91	1954.97		470.427	2678.66
3466.47	3969.73		1950.68	4021.47		4340.63	4299.4		3629.14	1955.94		471.37	2678.99
3465.64	3970.28		1950.78	4020.47		4341.18	4298.57		3629.36	1956.92		472.313	2679.33
3464.8	3970.83		1950.89	4019.48		4341.73	4297.73		3629.59	1957.89		473.256	2679.66
3463.97	3971.38		1951	4018.48		4342.28	4296.9		3629.81	1958.87		474.199	2679.99
3463.13	3971.93		1951.1	4017.49		4342.83	4296.06		3630.03	1959.84		475.142	2680.32
3462.3	3972.48		1951.21	4016.49		4343.38	4295.23		3630.26	1960.82		476.085	2680.66
3461.46	3973.03		1951.32	4015.5		4343.93	4294.39		3630.48	1961.79		477.027	2680.99
3460.62	3973.58		1951.42	4014.51		4344.48	4293.56		3630.71	1962.77		477.97	2681.32
3459.79	3974.13		1951.53	4013.51		4345.03	4292.73		3630.93	1963.74		478.913	2681.66
3458.95	3974.68		1951.64	4012.52		4345.58	4291.89		3631.15	1964.71		479.856	2681.99
3458.12	3975.23		1951.75	4011.52		4346.14	4291.06		3631.38	1965.69		480.799	2682.32
3457.28	3975.78		1951.85	4010.53		4346.69	4290.22		3631.6	1966.66		481.742	2682.66
3456.45	3976.33		1951.96	4009.53		4347.24	4289.39		3631.83	1967.64		482.685	2682.99
3455.61	3976.88		1952.07	4008.54		4347.79	4288.55		3632.05	1968.61		483.628	2683.32
3454.78	3977.43		1952.17	4007.55		4348.34	4287.72		3632.27	1969.59		484.57	2683.66
3453.94	3977.98		1952.28	4006.55		4348.89	4286.88		3632.5	1970.56		485.513	2683.99
3453.11	3978.53		1952.39	4005.56		4349.44	4286.05		3632.72	1971.54		486.456	2684.32
3452.27	3979.08		1952.5	4004.56		4349.99	4285.21		3632.95	1972.51		487.399	2684.66
3451.43	3979.62		1952.6	4003.57		4350.54	4284.38		3633.17	1973.49		488.342	2684.99
3450.6	3980.17		1952.71	4002.58		4351.09	4283.55		3633.39	1974.46		489.285	2685.32
3449.76	3980.72		1952.82	4001.58		4351.64	4282.71		3633.62	1975.44		490.228	2685.66
3448.93	3981.27		1952.92	4000.59		4352.2	4281.88		3633.84	1976.41		491.17	2685.99
3448.09	3981.82		1953.03	3999.59		4352.75	4281.04		3634.06	1977.38		492.113	2686.32
3447.25	3982.37		1953.14	3998.6		4353.3	4280.21		3634.29	1978.36		493.056	2686.66
3446.42	3982.91		1953.25	3997.6		4353.85	4279.37		3634.51	1979.33		493.999	2686.99
3445.58	3983.46		1953.35	3996.61		4354.4	4278.54		3634.74	1980.31		494.942	2687.32
3444.74	3984.01		1953.46	3995.62		4354.95	4277.7		3634.96	1981.28		495.885	2687.65
3443.91	3984.56		1953.57	3994.62		4355.5	4276.87		3635.18	1982.26		496.828	2687.99
3443.07	3985.11		1953.67	3993.63		4356.05	4276.03		3635.41	1983.23		497.77	2688.32
3442.23	3985.65		1953.78	3992.63		4356.6	4275.2		3635.63	1984.21		498.713	2688.65
3441.4	3986.2		1953.89	3991.64		4357.15	4274.37		3635.86	1985.18		499.656	2688.99
3440.56	3986.75		1953.99	3990.64		4357.7	4273.53		3636.08	1986.16		500.599	2689.32
3439.72	3987.29		1954.1	3989.65		4358.26	4272.7		3636.3	1987.13		501.542	2689.65
3438.88	3987.84		1954.21	3988.66		4358.81	4271.86		3636.53	1988.11		502.485	2689.99
3438.05	3988.39		1954.32	3987.66		4359.36	4271.03		3636.75	1989.08		503.428	2690.32
3437.21	3988.93		1954.42	3986.67		4359.91	4270.19		3636.98	1990.05		504.371	2690.65
3436.37	3989.48		1954.53	3985.67		4360.46	4269.36		3637.2	1991.03		505.313	2690.99
3435.53	3990.02		1954.64	3984.68		4361.01	4268.52		3637.42	1992		506.256	2691.32
3434.69	3990.57		1954.74	3983.68		4361.56	4267.69		3637.65	1992.98		507.199	2691.65
3433.85	3991.11		1954.85	3982.69		4362.11	4266.85		3637.87	1993.95		508.142	2691.99
3433.02	3991.66		1954.96	3981.7		4362.66	4266.02		3638.1	1994.93		509.085	2692.32
3432.18	3992.2		1955.07	3980.7		4363.21	4265.18		3638.32	1995.9		510.028	2692.65
3431.34	3992.74		1955.17	3979.71		4363.76	4264.35		3638.54	1996.88		510.971	2692.99
3430.5	3993.29		1955.28	3978.71		4364.32	4263.52		3638.77	1997.85		511.914	2693.32
3429.66	3993.83		1955.39	3977.72		4364.87	4262.68		3638.99	1998.83		512.856	2693.65
3428.82	3994.37		1955.49	3976.72		4365.42	4261.85		3639.21	1999.8		513.799	2693.98
3427.98	3994.92		1955.6	3975.73		4365.97	4261.01		3639.44	2000.78		514.742	2694.32
3427.14	3995.46		1955.71	3974.74		4366.52	4260.18		3639.66	2001.75		515.685	2694.65
3426.3	3996		1955.81	3973.74		4367.07	4259.34		3639.89	2002.72		516.628	2694.98
3425.46	3996.54		1955.92	3972.75		4367.62	4258.51		3640.11	2003.7		517.571	2695.32
3424.62	3997.08		1956.03	3971.75		4368.17	4257.67		3640.33	2004.67		518.514	2695.65
3423.77	3997.62		1956.14	3970.76		4368.72	4256.84		3640.56	2005.65		519.457	2695.98
3422.93	3998.16		1956.24	3969.76		4369.27	4256		3640.78	2006.62		520.399	2696.32
3422.09	3998.7		1956.35	3968.77		4369.82	4255.17		3641.01	2007.6		521.342	2696.65
3421.25	3999.24		1956.46	3967.78		4370.38	4254.34		3641.23	2008.57		522.285	2696.98
3420.41	3999.78		1956.56	3966.78		4370.93	4253.5		3641.45	2009.55		523.228	2697.32
3419.56	4000.32		1956.67	3965.79		4371.48	4252.67		3641.68	2010.52		524.171	2697.65
3418.72	4000.85		1956.78	3964.79		4372.03	4251.83		3641.9	2011.5		525.114	2697.98
3417.87	4001.39		1956.89	3963.8		4372.58	4251		3642.13	2012.47		526.057	2698.32
3417.03	4001.93		1956.99	3962.81		4373.13	4250.16		3642.35	2013.44		527	2698.65
3416.19	4002.46		1957.1	3961.81		4373.68	4249.33		3642.57	2014.42		527.942	2698.98
3415.34	4002.99		1957.21	3960.82		4374.23	4248.49		3642.8	2015.39		528.885	2699.32
3414.49	4003.53		1957.31	3959.82		4374.78	4247.66		3643.02	2016.37		529.828	2699.65
3413.65	4004.06		1957.42	3958.83		4375.33	4246.82		3643.24	2017.34		530.771	2699.98
3412.8	4004.59		1957.53	3957.83		4375.88	4245.99		3643.47	2018.32		531.714	2700.31
3411.95	4005.12		1957.63	3956.84		4376.44	4245.16		3643.69	2019.29		532.657	2700.65
3411.11	4005.65		1957.74	3955.85		4376.99	4244.32		3643.92	2020.27		533.6	2700.98
3410.26	4006.18		1957.85	3954.85		4377.54	4243.49		3644.14	2021.24		534.543	2701.31
3409.41	4006.71		1957.96	3953.86		4378.09	4242.65		3644.36	2022.22		535.485	2701.65
3408.56	4007.24		1958.06	3952.86		4378.64	4241.82		3644.59	2023.19		536.428	2701.98
3407.71	4007.77		1958.17	3951.87		4379.19	4240.98		3644.81	2024.17		537.371	2702.31
3406.86	4008.29		1958.28	3950.87		4379.74	4240.15		3645.04	2025.14		538.314	2702.65
3406.01	4008.81		1958.38	3949.88		4380.29	4239.31		3645.26	2026.11		539.257	2702.98
3405.15	4009.34		1958.49	3948.89		4380.84	4238.48		3645.48	2027.09		540.2	2703.31
3404.3	4009.86		1958.6	3947.89		4381.39	4237.64		3645.71	2028.06		541.143	2703.65
3403.44	4010.38		1958.7	3946.9		4381.94	4236.81		3645.93	2029.04		542.086	2703.98
3402.59	4010.9		1958.81	3945.9		4382.49	4235.97		3646.16	2030.01		543.029	2704.31
3401.73	4011.41		1958.92	3944.91		4383.05	4235.14		3646.38	2030.99		543.971	2704.65
3400.88	4011.93		1959.03	3943.91		4383.6	4234.31		3646.6	2031.96		544.914	2704.98
3400.02	4012.44		1959.13	3942.92		4384.15	4233.47		3646.83	2032.94		545.857	2705.31
3399.16	4012.95		1959.24	3941.93		4384.7	4232.64		3647.05	2033.91		546.8	2705.64
3398.3	4013.46		1959.35	3940.93		4385.25	4231.8		3647.27	2034.89		547.743	2705.98
3397.43	4013.96		1959.45	3939.94		4385.8	4230.97		3647.5	2035.86		548.686	2706.31
3396.57	4014.47		1959.56	3938.94		4386.35	4230.13		3647.72	2036.84		549.629	2706.64
3395.7	4014.97		1959.67	3937.95		4386.9	4229.3		3647.95	2037.81		550.572	2706.98
3394.84	4015.47		1959.78	3936.95		4387.45	4228.46		3648.17	2038.78		551.515	2707.31
3393.97	4015.96		1959.88	3935.96		4388	4227.63		3648.39	2039.76		552.457	2707.64
3393.1	4016.45		1959.99	3934.97		4388.55	4226.79		3648.62	2040.73		553.4	2707.98
3392.23	4016.94		1960.1	3933.97		4389.11	4225.96		3648.84	2041.71		554.343	2708.31
3391.35	4017.43		1960.2	3932.98		4389.66	4225.13		3649.07	2042.68		555.286	2708.64
3390.47	4017.91		1960.31	3931.98		4390.21	4224.29		3649.29	2043.66		556.229	2708.98
3389.59	4018.39		1960.42	3930.99		4390.76	4223.46		3649.51	2044.63		557.172	2709.31
3388.71	4018.86		1960.52	3929.99		4391.31	4222.62		3649.74	2045.61		558.115	2709.64
3387.83	4019.33		1960.63	3929		4391.86	4221.79		3649.96	2046.58		559.058	2709.97
3386.94	4019.79		1960.74	3928.01		4392.41	4220.95		3650.19	2047.56		560.001	2710.31
3386.05	4020.24		1960.85	3927.01		4392.96	4220.12		3650.41	2048.53		560.944	2710.64
3385.16	4020.69		1960.95	3926.02		4393.51	4219.28		3650.63	2049.51		561.886	2710.97
3384.26	4021.14		1961.06	3925.02		4394.06	4218.45		3650.86	2050.48		562.829	2711.31
3383.36	4021.57		1961.17	3924.03		4394.61	4217.61		3651.08	2051.45		563.772	2711.64
3382.46	4022		1961.27	3923.03		4395.16	4216.78		3651.3	2052.43		564.715	2711.97
3381.55	4022.41		1961.38	3922.04		4395.72	4215.94		3651.53	2053.4		565.658	2712.31
3380.63	4022.81		1961.49	3921.05		4396.27	4215.11		3651.75	2054.38		566.601	2712.64
3379.71	4023.2		1961.59	3920.05		4396.82	4214.28		3651.98	2055.35		567.544	2712.97
3378.78	4023.58		1961.7	3919.06		4397.37	4213.44		3652.2	2056.33		568.487	2713.31
3377.85	4023.94		1961.81	3918.06		4397.92	4212.61		3652.42	2057.3		569.43	2713.64
3376.91	4024.28		1961.92	3917.07		4398.47	4211.77		3652.65	2058.28		570.372	2713.97
3375.96	4024.6		1962.02	3916.08		4399.02	4210.94		3652.87	2059.25		571.315	2714.3
3375.01	4024.91		1962.13	3915.08		4399.57	4210.1		3653.1	2060.23		572.258	2714.64
3374.06	4025.2		1962.24	3914.09		4400.12	4209.27		3653.32	2061.2		573.201	2714.97
3373.09	4025.47		1962.34	3913.09		4400.67	4208.43		3653.54	2062.18		574.144	2715.3
3372.13	4025.72		1962.45	3912.1		4401.22	4207.6		3653.77	2063.15		575.087	2715.64
3371.15	4025.96		1962.56	3911.1		4401.78	4206.76		3653.99	2064.12		576.03	2715.97
3370.18	4026.18		1962.66	3910.11		4402.33	4205.93		3654.22	2065.1		576.973	2716.3
3369.2	4026.39		1962.77	3909.12		4402.88	4205.09		3654.44	2066.07		577.916	2716.64
3368.22	4026.59		1962.88	3908.12		4403.43	4204.26		3654.66	2067.05		578.859	2716.97
3367.24	4026.79		1962.99	3907.13		4403.98	4203.43		3654.89	2068.02		579.802	2717.3
3366.26	4026.98		1963.09	3906.13		4404.53	4202.59		3655.11	2069		580.744	2717.64
3365.28	4027.16		1963.2	3905.14		4405.08	4201.76		3655.33	2069.97		581.687	2717.97
3364.29	4027.35		1963.31	3904.14		4405.63	4200.92		3655.56	2070.95		582.63	2718.3
3363.31	4027.53		1963.41	3903.15		4406.18	4200.09		3655.78	2071.92		583.573	2718.63
3362.33	4027.72		1963.52	3902.16		4406.73	4199.25		3656.01	2072.9		584.516	2718.97
3361.34	4027.9		1963.63	3901.16		4407.28	4198.42		3656.23	2073.87		585.459	2719.3
3360.36	4028.08		1963.73	3900.17		4407.83	4197.58		3656.45	2074.85		586.402	2719.63
3359.38	4028.26		1963.84	3899.17		4408.39	4196.75		3656.68	2075.82		587.345	2719.97
3358.39	4028.44		1963.95	3898.18		4408.94	4195.91		3656.9	2076.79		588.288	2720.3
3357.41	4028.62		1964.06	3897.18		4409.49	4195.08		3657.13	2077.77		589.231	2720.63
3356.43	4028.81		1964.16	3896.19		4410.04	4194.24		3657.35	2078.74		590.173	2720.97
3355.44	4028.99		1964.27	3895.2		4410.59	4193.41		3657.57	2079.72		591.116	2721.3
3354.46	4029.17		1964.38	3894.2		4411.14	4192.58		3657.8	2080.69		592.059	2721.63
3353.48	4029.35		1964.48	3893.21		4411.69	4191.74		3658.02	2081.67		593.002	2721.97
3352.49	4029.53		1964.59	3892.21		4412.24	4190.91		3658.24	2082.64		593.945	2722.3
3351.51	4029.71		1964.7	3891.22		4412.79	4190.07		3658.47	2083.62		594.888	2722.63
3350.53	4029.89		1964.8	3890.22		4413.34	4189.24		3658.69	2084.59		595.831	2722.96
3349.54	4030.08		1964.91	3889.23		4413.89	4188.4		3658.92	2085.57		596.774	2723.3
3348.56	4030.26		1965.02	3888.24		4414.44	4187.57		3659.14	2086.54		597.717	2723.63
3347.58	4030.44		1965.13	3887.24		4415	4186.73		3659.36	2087.52		598.66	2723.96
3346.59	4030.62		1965.23	3886.25		4415.55	4185.9		3659.59	2088.49		599.603	2724.3
3345.61	4030.8		1965.34	3885.25		4416.1	4185.06		3659.81	2089.47		600.546	2724.63
3344.63	4030.98		1965.45	3884.26		4416.65	4184.23		3660.04	2090.44		601.488	2724.96
3343.64	4031.16		1965.55	3883.26		4417.2	4183.4		3660.26	2091.41		602.431	2725.3
3342.66	4031.34		1965.66	3882.27		4417.75	4182.56		3660.48	2092.39		603.374	2725.63
3341.68	4031.53		1965.77	3881.28		4418.3	4181.73		3660.71	2093.36		604.317	2725.96
3340.69	4031.71		1965.87	3880.28		4418.85	4180.89		3660.93	2094.34		605.26	2726.29
3339.71	4031.89		1965.98	3879.29		4419.4	4180.06		3661.16	2095.31		606.203	2726.63
3338.73	4032.07		1966.09	3878.29		4419.95	4179.22		3661.38	2096.29		607.146	2726.96
3337.74	4032.25		1966.2	3877.3		4420.5	4178.39		3661.6	2097.26		608.089	2727.29
3336.76	4032.43		1966.3	3876.3		4421.05	4177.55		3661.83	2098.24		609.032	2727.63
3335.78	4032.61		1966.41	3875.31		4421.61	4176.72		3662.05	2099.21		609.975	2727.96
3334.79	4032.79		1966.52	3874.32		4422.16	4175.88		3662.27	2100.19		610.918	2728.29
3333.81	4032.97		1966.62	3873.32		4422.71	4175.05		3662.5	2101.16		611.861	2728.63
3332.83	4033.15		1966.73	3872.33		4423.26	4174.21		3662.72	2102.14		612.804	2728.96
3331.84	4033.34		1966.84	3871.33		4423.81	4173.38		3662.95	2103.11		613.746	2729.29
3330.86	4033.52		1966.94	3870.34		4424.36	4172.55		3663.17	2104.08		614.689	2729.62
3329.87	4033.7		1967.05	3869.34		4424.91	4171.71		3663.39	2105.06		615.632	2729.96
3328.89	4033.88		1967.16	3868.35		4425.46	4170.88		3663.62	2106.03		616.575	2730.29
3327.91	4034.06		1967.27	3867.36		4426.01	4170.04		3663.84	2107.01		617.518	2730.62
3326.92	4034.24		1967.37	3866.36		4426.56	4169.21		3664.07	2107.98		618.461	2730.96
3325.94	4034.42		1967.48	3865.37		4427.11	4168.37		3664.29	2108.96		619.404	2731.29
3324.96	4034.6		1967.59	3864.37		4427.66	4167.54		3664.51	2109.93		620.347	2731.62
3323.97	4034.78		1967.69	3863.38		4428.22	4166.7		3664.74	2110.91		621.29	2731.96
3322.99	4034.96		1967.8	3862.38		4428.77	4165.87		3664.96	2111.88		622.233	2732.29
3322.01	4035.14		1967.91	3861.39		4429.32	4165.03		3665.18	2112.86		623.176	2732.62
3321.02	4035.32		1968.01	3860.4		4429.87	4164.2		3665.41	2113.83		624.119	2732.95
3320.04	4035.5		1968.12	3859.4		4430.42	4163.36		3665.63	2114.81		625.062	2733.29
3319.06	4035.68		1968.23	3858.41		4430.97	4162.53		3665.86	2115.78		626.004	2733.62
3318.07	4035.87		1968.33	3857.41		4431.52	4161.69		3666.08	2116.75		626.947	2733.95
3317.09	4036.05		1968.44	3856.42		4432.07	4160.86		3666.3	2117.73		627.89	2734.29
3316.1	4036.23		1968.55	3855.43		4432.62	4160.03		3666.53	2118.7		628.833	2734.62
3315.12	4036.41		1968.66	3854.43		4433.17	4159.19		3666.75	2119.68		629.776	2734.95
3314.14	4036.59		1968.76	3853.44		4433.72	4158.36		3666.98	2120.65		630.719	2735.29
3313.15	4036.77		1968.87	3852.44		4434.27	4157.52		3667.2	2121.63		631.662	2735.62
3312.17	4036.95		1968.98	3851.45		4434.83	4156.69		3667.42	2122.6		632.605	2735.95
3311.19	4037.13		1969.08	3850.45		4435.38	4155.85		3667.65	2123.58		633.548	2736.28
3310.2	4037.31		1969.19	3849.46		4435.93	4155.02		3667.87	2124.55		634.491	2736.62
3309.22	4037.49		1969.3	3848.47		4436.48	4154.18		3668.09	2125.53		635.434	2736.95
3308.24	4037.67		1969.4	3847.47		4437.03	4153.35		3668.32	2126.5		636.377	2737.28
3307.25	4037.85		1969.51	3846.48		4437.58	4152.51		3668.54	2127.48		637.32	2737.62
3306.27	4038.03		1969.62	3845.48		4438.13	4151.68		3668.77	2128.45		638.263	2737.95
3305.29	4038.21		1969.73	3844.49		4438.68	4150.84		3668.99	2129.42		639.206	2738.28
3304.3	4038.39		1969.83	3843.49		4439.23	4150.01		3669.21	2130.4		640.149	2738.62
3303.32	4038.57		1969.94	3842.5		4439.78	4149.18		3669.44	2131.37		641.091	2738.95
3302.33	4038.75		1970.05	3841.51		4440.33	4148.34		3669.66	2132.35		642.034	2739.28
3301.35	4038.93		1970.15	3840.51		4440.88	4147.51		3669.89	2133.32		642.977	2739.61
3300.37	4039.11		1970.26	3839.52		4441.44	4146.67		3670.11	2134.3		643.92	2739.95
3299.38	4039.29		1970.37	3838.52		4441.99	4145.84		3670.33	2135.27		644.863	2740.28
3298.4	4039.47		1970.47	3837.53		4442.54	4145		3670.56	2136.25		645.806	2740.61
3297.42	4039.65		1970.58	3836.53		4443.09	4144.17		3670.78	2137.22		646.749	2740.95
3296.43	4039.83		1970.69	3835.54		4443.64	4143.33		3671	2138.2		647.692	2741.28
3295.45	4040.01		1970.79	3834.55		4444.19	4142.5		3671.23	2139.17		648.635	2741.61
3294.46	4040.19		1970.9	3833.55		4444.74	4141.66		3671.45	2140.15		649.578	2741.94
3293.48	4040.37		1971.01	3832.56		4445.29	4140.83		3671.68	2141.12		650.521	2742.28
3292.5	4040.55		1971.12	3831.56		4445.84	4139.99		3671.9	2142.09		651.464	2742.61
3291.51	4040.73		1971.22	3830.57		4446.39	4139.16		3672.12	2143.07		652.407	2742.94
3290.53	4040.91		1971.33	3829.57		4446.94	4138.33		3672.35	2144.04		653.35	2743.28
3289.55	4041.09		1971.44	3828.58		4447.49	4137.49		3672.57	2145.02		654.293	2743.61
3288.56	4041.26		1971.54	3827.59		4448.04	4136.66		3672.8	2145.99		655.236	2743.94
3287.58	4041.44		1971.65	3826.59		4448.6	4135.82		3673.02	2146.97		656.179	2744.28
3286.59	4041.62		1971.76	3825.6		4449.15	4134.99		3673.24	2147.94		657.122	2744.61
3285.61	4041.8		1971.86	3824.6		4449.7	4134.15		3673.47	2148.92		658.064	2744.94
3284.63	4041.98		1971.97	3823.61		4450.25	4133.32		3673.69	2149.89		659.007	2745.27
3283.64	4042.16		1972.08	3822.61		4450.8	4132.48		3673.91	2150.87		659.95	2745.61
3282.66	4042.34		1972.19	3821.62		4451.35	4131.65		3674.14	2151.84		660.893	2745.94
3281.68	4042.52		1972.29	3820.63		4451.9	4130.81		3674.36	2152.82		661.836	2746.27
3280.69	4042.7		1972.4	3819.63		4452.45	4129.98		3674.59	2153.79		662.779	2746.61
3279.71	4042.88		1972.51	3818.64		4453	4129.14		3674.81	2154.76		663.722	2746.94
3278.72	4043.06		1972.61	3817.64		4453.55	4128.31		3675.03	2155.74		664.665	2747.27
3277.74	4043.23		1972.72	3816.65		4454.1	4127.47		3675.26	2156.71		665.608	2747.6
3276.76	4043.41		1972.83	3815.65		4454.65	4126.64		3675.48	2157.69		666.551	2747.94
3275.77	4043.59		1972.93	3814.66		4455.21	4125.81		3675.71	2158.66		667.494	2748.27
3274.79	4043.77		1973.04	3813.67		4455.76	4124.97		3675.93	2159.64		668.437	2748.6
3273.8	4043.95		1973.15	3812.67		4456.31	4124.14		3676.15	2160.61		669.38	2748.94
3272.82	4044.13		1973.25	3811.68		4456.86	4123.3		3676.38	2161.59		670.323	2749.27
3271.84	4044.31		1973.36	3810.68		4457.41	4122.47		3676.6	2162.56		671.266	2749.6
3270.85	4044.48		1973.47	3809.69		4457.96	4121.63		3676.82	2163.54		672.209	2749.93
3269.87	4044.66		1973.58	3808.69		4458.51	4120.8		3677.05	2164.51		673.152	2750.27
3268.88	4044.84		1973.68	3807.7		4459.06	4119.96		3677.27	2165.49		674.095	2750.6
3267.9	4045.02		1973.79	3806.71		4459.61	4119.13		3677.5	2166.46		675.038	2750.93
3266.92	4045.2		1973.9	3805.71		4460.16	4118.29		3677.72	2167.43		675.981	2751.27
3265.93	4045.37		1974	3804.72		4460.71	4117.46		3677.94	2168.41		676.924	2751.6
3264.95	4045.55		1974.11	3803.72		4461.26	4116.62		3678.17	2169.38		677.867	2751.93
3263.96	4045.73		1974.22	3802.73		4461.81	4115.79		3678.39	2170.36		678.81	2752.27
3262.98	4045.91		1974.32	3801.73		4462.37	4114.96		3678.62	2171.33		679.753	2752.6
3262	4046.09		1974.43	3800.74		4462.92	4114.12		3678.84	2172.31		680.696	2752.93
3261.01	4046.26		1974.54	3799.75		4463.47	4113.29		3679.06	2173.28		681.638	2753.26
3260.03	4046.44		1974.64	3798.75		4464.02	4112.45		3679.29	2174.26		682.581	2753.6
3259.04	4046.62		1974.75	3797.76		4464.57	4111.62		3679.51	2175.23		683.524	2753.93
3258.06	4046.8		1974.86	3796.76		4465.12	4110.78		3679.73	2176.21		684.467	2754.26
3257.08	4046.97		1974.97	3795.77		4465.67	4109.95		3679.96	2177.18		685.41	2754.6
3256.09	4047.15		1975.07	3794.77		4466.22	4109.11		3680.18	2178.16		686.353	2754.93
3255.11	4047.33		1975.18	3793.78		4466.77	4108.28		3680.41	2179.13		687.296	2755.26
3254.12	4047.5		1975.29	3792.79		4467.32	4107.44		3680.63	2180.11		688.239	2755.59
3253.14	4047.68		1975.39	3791.79		4467.87	4106.61		3680.85	2181.08		689.182	2755.93
3252.15	4047.86		1975.5	3790.8		4468.42	4105.77		3681.08	2182.05		690.125	2756.26
3251.17	4048.03		1975.61	3789.8		4468.97	4104.94		3681.3	2183.03		691.068	2756.59
3250.19	4048.21		1975.71	3788.81		4469.53	4104.1		3681.52	2184		692.011	2756.93
3249.2	4048.39		1975.82	3787.82		4470.08	4103.27		3681.75	2184.98		692.954	2757.26
3248.22	4048.56		1975.93	3786.82		4470.63	4102.44		3681.97	2185.95		693.897	2757.59
3247.23	4048.74		1976.03	3785.83		4471.18	4101.6		3682.2	2186.93		694.84	2757.92
3246.25	4048.91		1976.14	3784.83		4471.73	4100.77		3682.42	2187.9		695.783	2758.26
3245.26	4049.09		1976.25	3783.84		4472.28	4099.93		3682.64	2188.88		696.726	2758.59
3244.28	4049.27		1976.36	3782.84		4472.83	4099.1		3682.87	2189.85		697.669	2758.92
3243.29	4049.44		1976.46	3781.85		4473.38	4098.26		3683.09	2190.83		698.612	2759.26
3242.31	4049.62		1976.57	3780.86		4473.93	4097.43		3683.32	2191.8		699.555	2759.59
3241.33	4049.79		1976.68	3779.86		4474.48	4096.59		3683.54	2192.78		700.498	2759.92
3240.34	4049.97		1976.78	3778.87		4475.03	4095.76		3683.76	2193.75		701.441	2760.25
3239.36	4050.14		1976.89	3777.87		4475.58	4094.92		3683.99	2194.72		702.384	2760.59
3238.37	4050.32		1977	3776.88		4476.13	4094.09		3684.21	2195.7		703.327	2760.92
3237.39	4050.49		1977.1	3775.88		4476.69	4093.25		3684.43	2196.67		704.27	2761.25
3236.4	4050.67		1977.21	3774.89		4477.24	4092.42		3684.66	2197.65		705.213	2761.59
3235.42	4050.84		1977.32	3773.9		4477.79	4091.58		3684.88	2198.62		706.156	2761.92
3234.43	4051.02		1977.42	3772.9		4478.34	4090.75		3685.11	2199.6		707.099	2762.25
3233.45	4051.19		1977.53	3771.91		4478.89	4089.92		3685.33	2200.57		708.042	2762.58
3232.46	4051.36		1977.64	3770.91		4479.44	4089.08		3685.55	2201.55		708.985	2762.92
3231.48	4051.54		1977.74	3769.92		4479.99	4088.25		3685.78	2202.52		709.928	2763.25
3230.49	4051.71		1977.85	3768.92		4480.54	4087.41		3686	2203.5		710.871	2763.58
3229.51	4051.88		1977.96	3767.93		4481.09	4086.58		3686.22	2204.47		711.814	2763.91
3228.52	4052.06		1978.07	3766.94		4481.64	4085.74		3686.45	2205.45		712.757	2764.25
3227.54	4052.23		1978.17	3765.94		4482.19	4084.91		3686.67	2206.42		713.7	2764.58
3226.55	4052.4		1978.28	3764.95		4482.74	4084.07		3686.9	2207.39		714.643	2764.91
3225.57	4052.57		1978.39	3763.95		4483.29	4083.24		3687.12	2208.37		715.586	2765.25
3224.58	4052.74		1978.49	3762.96		4483.85	4082.4		3687.34	2209.34		716.529	2765.58
3223.6	4052.92		1978.6	3761.96		4484.4	4081.57		3687.57	2210.32		717.472	2765.91
3222.61	4053.09		1978.71	3760.97		4484.95	4080.73		3687.79	2211.29		718.415	2766.24
3221.63	4053.26		1978.81	3759.98		4485.5	4079.9		3688.02	2212.27		719.358	2766.58
3220.64	4053.43		1978.92	3758.98		4486.05	4079.06		3688.24	2213.24		720.301	2766.91
3219.66	4053.6		1979.03	3757.99		4486.6	4078.23		3688.46	2214.22		721.244	2767.24
3218.67	4053.77		1979.13	3756.99		4487.15	4077.4		3688.69	2215.19		722.187	2767.58
3217.69	4053.94		1979.24	3756		4487.7	4076.56		3688.91	2216.17		723.13	2767.91
3216.7	4054.11		1979.35	3755		4488.25	4075.73		3689.13	2217.14		724.073	2768.24
3215.72	4054.28		1979.45	3754.01		4488.8	4074.89		3689.36	2218.12		725.016	2768.57
3214.73	4054.45		1979.56	3753.02		4489.35	4074.06		3689.58	2219.09		725.959	2768.91
3213.74	4054.61		1979.67	3752.02		4489.9	4073.22		3689.81	2220.07		726.902	2769.24
3212.76	4054.78		1979.78	3751.03		4490.45	4072.39		3690.03	2221.04		727.845	2769.57
3211.77	4054.95		1979.88	3750.03		4491	4071.55		3690.25	2222.01		728.788	2769.91
3210.79	4055.12		1979.99	3749.04		4491.56	4070.72		3690.48	2222.99		729.731	2770.24
3209.8	4055.28		1980.1	3748.04		4492.11	4069.88		3690.7	2223.96		730.674	2770.57
3208.81	4055.45		1980.2	3747.05		4492.66	4069.05		3690.92	2224.94		731.617	2770.9
3207.83	4055.61		1980.31	3746.06		4493.21	4068.21		3691.15	2225.91		732.56	2771.24
3206.84	4055.78		1980.42	3745.06		4493.76	4067.38		3691.37	2226.89		733.503	2771.57
3205.85	4055.94		1980.52	3744.07		4494.31	4066.54		3691.6	2227.86		734.446	2771.9
3204.87	4056.1		1980.63	3743.07		4494.86	4065.71		3691.82	2228.84		735.389	2772.23
3203.88	4056.26		1980.74	3742.08		4495.41	4064.88		3692.04	2229.81		736.332	2772.57
3202.89	4056.42		1980.84	3741.08		4495.96	4064.04		3692.27	2230.79		737.275	2772.9
3201.91	4056.58		1980.95	3740.09		4496.51	4063.21		3692.49	2231.76		738.218	2773.23
3200.92	4056.74		1981.06	3739.1		4497.06	4062.37		3692.72	2232.74		739.161	2773.57
3199.93	4056.9		1981.16	3738.1		4497.61	4061.54		3692.94	2233.71		740.104	2773.9
3198.94	4057.06		1981.27	3737.11		4498.16	4060.7		3693.16	2234.68		741.047	2774.23
3197.96	4057.21		1981.38	3736.11		4498.72	4059.87		3693.39	2235.66		741.99	2774.56
3196.97	4057.37		1981.49	3735.12		4499.27	4059.03		3693.61	2236.63		742.933	2774.9
3195.98	4057.52		1981.59	3734.12		4499.82	4058.2		3693.83	2237.61		743.876	2775.23
3194.99	4057.67		1981.7	3733.13		4500.37	4057.36		3694.06	2238.58		744.819	2775.56
3194	4057.82		1981.81	3732.14		4500.92	4056.53		3694.28	2239.56		745.762	2775.89
3193.01	4057.97		1981.91	3731.14		4501.47	4055.69		3694.51	2240.53		746.705	2776.23
3192.03	4058.12		1982.02	3730.15		4502.02	4054.86		3694.73	2241.51		747.648	2776.56
3191.04	4058.26		1982.13	3729.15		4502.57	4054.02		3694.95	2242.48		748.591	2776.89
3190.05	4058.4		1982.23	3728.16		4503.12	4053.19		3695.18	2243.46		749.534	2777.23
3189.06	4058.54		1982.34	3727.16		4503.67	4052.35		3695.4	2244.43		750.477	2777.56
3188.06	4058.68		1982.45	3726.17		4504.22	4051.52		3695.62	2245.41		751.42	2777.89
3187.07	4058.81		1982.55	3725.18		4504.77	4050.69		3695.85	2246.38		752.363	2778.22
3186.08	4058.94		1982.66	3724.18		4505.32	4049.85		3696.07	2247.35		753.306	2778.56
3185.09	4059.06		1982.77	3723.19		4505.87	4049.02		3696.3	2248.33		754.249	2778.89
3184.1	4059.18		1982.87	3722.19		4506.43	4048.18		3696.52	2249.3		755.192	2779.22
3183.1	4059.29		1982.98	3721.2		4506.98	4047.35		3696.74	2250.28		756.136	2779.55
3182.11	4059.4		1983.09	3720.2		4507.53	4046.51		3696.97	2251.25		757.079	2779.89
3181.11	4059.5		1983.19	3719.21		4508.08	4045.68		3697.19	2252.23		758.022	2780.22
3180.12	4059.59		1983.3	3718.22		4508.63	4044.84		3697.41	2253.2		758.965	2780.55
3179.12	4059.67		1983.41	3717.22		4509.18	4044.01		3697.64	2254.18		759.908	2780.89
3178.12	4059.74		1983.52	3716.23		4509.73	4043.17		3697.86	2255.15		760.851	2781.22
3177.12	4059.8		1983.62	3715.23		4510.28	4042.34		3698.09	2256.13		761.794	2781.55
3176.13	4059.84		1983.73	3714.24		4510.83	4041.5		3698.31	2257.1		762.737	2781.88
3175.13	4059.86		1983.84	3713.24		4511.38	4040.67		3698.53	2258.08		763.68	2782.22
3174.13	4059.88		1983.94	3712.25		4511.93	4039.83		3698.76	2259.05		764.623	2782.55
3173.13	4059.88		1984.05	3711.26		4512.48	4039		3698.98	2260.03		765.566	2782.88
3172.13	4059.86		1984.16	3710.26		4513.03	4038.16		3699.21	2261		766.509	2783.21
3171.13	4059.84		1984.26	3709.27		4513.58	4037.33		3699.43	2261.97		767.452	2783.55
3170.13	4059.81		1984.37	3708.27		4514.13	4036.5		3699.65	2262.95		768.395	2783.88
3169.13	4059.77		1984.48	3707.28		4514.69	4035.66		3699.88	2263.92		769.338	2784.21
3168.13	4059.72		1984.58	3706.28		4515.24	4034.83		3700.1	2264.9		770.281	2784.54
3167.13	4059.68		1984.69	3705.29		4515.79	4033.99		3700.32	2265.87		771.224	2784.88
3166.13	4059.63		1984.8	3704.3		4516.34	4033.16		3700.55	2266.85		772.167	2785.21
3165.13	4059.58		1984.9	3703.3		4516.89	4032.32		3700.77	2267.82		773.11	2785.54
3164.13	4059.52		1985.01	3702.31		4517.44	4031.49		3701	2268.8		774.053	2785.88
3163.14	4059.46		1985.12	3701.31		4517.99	4030.65		3701.22	2269.77		774.996	2786.21
3162.14	4059.39		1985.22	3700.32		4518.54	4029.82		3701.44	2270.75		775.939	2786.54
3161.14	4059.32		1985.33	3699.32		4519.09	4028.98		3701.67	2271.72		776.883	2786.87
3160.14	4059.24		1985.44	3698.33		4519.64	4028.15		3701.89	2272.7		777.826	2787.21
3159.15	4059.15		1985.54	3697.34		4520.19	4027.31		3702.11	2273.67		778.769	2787.54
3158.15	4059.06		1985.65	3696.34		4520.74	4026.48		3702.34	2274.64		779.712	2787.87
3157.16	4058.95		1985.76	3695.35		4521.29	4025.64		3702.56	2275.62		780.655	2788.2
3156.16	4058.83		1985.87	3694.35		4521.84	4024.81		3702.79	2276.59		781.598	2788.54
3155.17	4058.71		1985.97	3693.36		4522.4	4023.97		3703.01	2277.57		782.541	2788.87
3154.18	4058.57		1986.08	3692.36		4522.95	4023.14		3703.23	2278.54		783.484	2789.2
3153.19	4058.43		1986.19	3691.37		4523.5	4022.31		3703.46	2279.52		784.427	2789.53
3152.2	4058.27		1986.29	3690.38		4524.05	4021.47		3703.68	2280.49		785.37	2789.87
3151.22	4058.11		1986.4	3689.38		4524.6	4020.64		3703.9	2281.47		786.313	2790.2
3150.23	4057.94		1986.51	3688.39		4525.15	4019.8		3704.13	2282.44		787.256	2790.53
3149.25	4057.76		1986.61	3687.39		4525.7	4018.97		3704.35	2283.42		788.199	2790.86
3148.27	4057.58		1986.72	3686.4		4526.25	4018.13		3704.58	2284.39		789.142	2791.2
3147.28	4057.39		1986.83	3685.4		4526.8	4017.3		3704.8	2285.37		790.085	2791.53
3146.3	4057.2		1986.93	3684.41		4527.35	4016.46		3705.02	2286.34		791.028	2791.86
3145.32	4057.01		1987.04	3683.42		4527.9	4015.63		3705.25	2287.32		791.972	2792.19
3144.34	4056.81		1987.15	3682.42		4528.45	4014.79		3705.47	2288.29		792.915	2792.53
3143.36	4056.62		1987.25	3681.43		4529	4013.96		3705.69	2289.26		793.858	2792.86
3142.38	4056.42		1987.36	3680.43		4529.55	4013.12		3705.92	2290.24		794.801	2793.19
3141.4	4056.23		1987.47	3679.44		4530.1	4012.29		3706.14	2291.21		795.744	2793.53
3140.42	4056.03		1987.57	3678.44		4530.66	4011.45		3706.37	2292.19		796.687	2793.86
3139.44	4055.83		1987.68	3677.45		4531.21	4010.62		3706.59	2293.16		797.63	2794.19
3138.46	4055.64		1987.79	3676.46		4531.76	4009.78		3706.81	2294.14		798.573	2794.52
3137.48	4055.44		1987.89	3675.46		4532.31	4008.95		3707.04	2295.11		799.516	2794.86
3136.5	4055.24		1988	3674.47		4532.86	4008.12		3707.26	2296.09		800.459	2795.19
3135.51	4055.04		1988.11	3673.47		4533.41	4007.28		3707.48	2297.06		801.402	2795.52
3134.53	4054.85		1988.21	3672.48		4533.96	4006.45		3707.71	2298.04		802.345	2795.85
3133.55	4054.65		1988.32	3671.48		4534.51	4005.61		3707.93	2299.01		803.289	2796.19
3132.57	4054.45		1988.43	3670.49		4535.06	4004.78		3708.16	2299.99		804.232	2796.52
3131.59	4054.26		1988.53	3669.5		4535.61	4003.94		3708.38	2300.96		805.175	2796.85
3130.61	4054.06		1988.64	3668.5		4536.16	4003.11		3708.6	2301.93		806.118	2797.18
3129.63	4053.86		1988.75	3667.51		4536.71	4002.27		3708.83	2302.91		807.061	2797.52
3128.65	4053.67		1988.86	3666.51		4537.26	4001.44		3709.05	2303.88		808.004	2797.85
3127.67	4053.47		1988.96	3665.52		4537.81	4000.6		3709.27	2304.86		808.947	2798.18
3126.69	4053.27		1989.07	3664.52		4538.36	3999.77		3709.5	2305.83		809.89	2798.51
3125.71	4053.08		1989.18	3663.53		4538.92	3998.93		3709.72	2306.81		810.833	2798.85
3124.73	4052.88		1989.28	3662.54		4539.47	3998.1		3709.95	2307.78		811.776	2799.18
3123.75	4052.68		1989.39	3661.54		4540.02	3997.26		3710.17	2308.76		812.72	2799.51
3122.77	4052.49		1989.5	3660.55		4540.57	3996.43		3710.39	2309.73		813.663	2799.84
3121.79	4052.29		1989.6	3659.55		4541.12	3995.59		3710.62	2310.71		814.606	2800.18
3120.81	4052.09		1989.71	3658.56		4541.67	3994.76		3710.84	2311.68		815.549	2800.51
3119.83	4051.9		1989.82	3657.56		4542.22	3993.92		3711.06	2312.66		816.492	2800.84
3118.85	4051.7		1989.92	3656.57		4542.77	3993.09		3711.29	2313.63		817.435	2801.17
3117.87	4051.5		1990.03	3655.58		4543.32	3992.26		3711.51	2314.61		818.378	2801.51
3116.89	4051.31		1990.14	3654.58		4543.87	3991.42		3711.74	2315.58		819.321	2801.84
3115.91	4051.11		1990.24	3653.59		4544.42	3990.59		3711.96	2316.55		820.264	2802.17
3114.92	4050.91		1990.35	3652.59		4544.97	3989.75		3712.18	2317.53		821.207	2802.5
3113.94	4050.72		1990.46	3651.6		4545.52	3988.92		3712.41	2318.5		822.151	2802.84
3112.96	4050.52		1990.56	3650.6		4546.07	3988.08		3712.63	2319.48		823.094	2803.17
3111.98	4050.33		1990.67	3649.61		4546.62	3987.25		3712.85	2320.45		824.037	2803.5
3111	4050.13		1990.78	3648.62		4547.17	3986.41		3713.08	2321.43		824.98	2803.83
3110.02	4049.93		1990.88	3647.62		4547.73	3985.58		3713.3	2322.4		825.923	2804.17
3109.04	4049.74		1990.99	3646.63		4548.28	3984.74		3713.53	2323.38		826.866	2804.5
3108.06	4049.54		1991.1	3645.63		4548.83	3983.91		3713.75	2324.35		827.809	2804.83
3107.08	4049.34		1991.2	3644.64		4549.38	3983.07		3713.97	2325.33		828.752	2805.16
3106.1	4049.15		1991.31	3643.64		4549.93	3982.24		3714.2	2326.3		829.696	2805.5
3105.12	4048.95		1991.42	3642.65		4550.48	3981.4		3714.42	2327.28		830.639	2805.83
3104.14	4048.76		1991.52	3641.66		4551.03	3980.57		3714.64	2328.25		831.582	2806.16
3103.16	4048.56		1991.63	3640.66		4551.58	3979.73		3714.87	2329.23		832.525	2806.49
3102.18	4048.36		1991.74	3639.67		4552.13	3978.9		3715.09	2330.2		833.468	2806.82
3101.2	4048.17		1991.84	3638.67		4552.68	3978.06		3715.32	2331.17		834.411	2807.16
3100.22	4047.97		1991.95	3637.68		4553.23	3977.23		3715.54	2332.15		835.354	2807.49
3099.24	4047.78		1992.06	3636.68		4553.78	3976.39		3715.76	2333.12		836.297	2807.82
3098.26	4047.58		1992.16	3635.69		4554.33	3975.56		3715.99	2334.1		837.241	2808.15
3097.27	4047.38		1992.27	3634.7		4554.88	3974.73		3716.21	2335.07		838.184	2808.49
3096.29	4047.19		1992.38	3633.7		4555.43	3973.89		3716.43	2336.05		839.127	2808.82
3095.31	4046.99		1992.48	3632.71		4555.98	3973.06		3716.66	2337.02		840.07	2809.15
3094.33	4046.8		1992.59	3631.71		4556.54	3972.22		3716.88	2338		841.013	2809.48
3093.35	4046.6		1992.7	3630.72		4557.09	3971.39		3717.11	2338.97		841.956	2809.82
3092.37	4046.41		1992.8	3629.72		4557.64	3970.55		3717.33	2339.95		842.899	2810.15
3091.39	4046.21		1992.91	3628.73		4558.19	3969.72		3717.55	2340.92		843.843	2810.48
3090.41	4046.01		1993.02	3627.74		4558.74	3968.88		3717.78	2341.9		844.786	2810.81
3089.43	4045.82		1993.12	3626.74		4559.29	3968.05		3718	2342.87		845.729	2811.15
3088.45	4045.62		1993.23	3625.75		4559.84	3967.21		3718.22	2343.84		846.672	2811.48
3087.47	4045.43		1993.34	3624.75		4560.39	3966.38		3718.45	2344.82		847.615	2811.81
3086.49	4045.23		1993.44	3623.76		4560.94	3965.54		3718.67	2345.79		848.558	2812.14
3085.51	4045.04		1993.55	3622.76		4561.49	3964.71		3718.89	2346.77		849.502	2812.48
3084.53	4044.84		1993.66	3621.77		4562.04	3963.87		3719.12	2347.74		850.445	2812.81
3083.54	4044.65		1993.76	3620.78		4562.59	3963.04		3719.34	2348.72		851.388	2813.14
3082.56	4044.45		1993.87	3619.78		4563.14	3962.2		3719.57	2349.69		852.331	2813.47
3081.58	4044.26		1993.98	3618.79		4563.69	3961.37		3719.79	2350.67		853.274	2813.8
3080.6	4044.06		1994.08	3617.79		4564.24	3960.53		3720.01	2351.64		854.217	2814.14
3079.62	4043.87		1994.19	3616.8		4564.79	3959.7		3720.24	2352.62		855.161	2814.47
3078.64	4043.67		1994.3	3615.8		4565.34	3958.86		3720.46	2353.59		856.104	2814.8
3077.66	4043.48		1994.41	3614.81		4565.9	3958.03		3720.68	2354.57		857.047	2815.13
3076.68	4043.28		1994.51	3613.82		4566.45	3957.2		3720.91	2355.54		857.99	2815.47
3075.7	4043.09		1994.62	3612.82		4567	3956.36		3721.13	2356.52		858.933	2815.8
3074.72	4042.89		1994.73	3611.83		4567.55	3955.53		3721.36	2357.49		859.876	2816.13
3073.74	4042.7		1994.83	3610.83		4568.1	3954.69		3721.58	2358.46		860.82	2816.46
3072.76	4042.5		1994.94	3609.84		4568.65	3953.86		3721.8	2359.44		861.763	2816.8
3071.78	4042.31		1995.05	3608.84		4569.2	3953.02		3722.03	2360.41		862.706	2817.13
3070.79	4042.11		1995.15	3607.85		4569.75	3952.19		3722.25	2361.39		863.649	2817.46
3069.81	4041.92		1995.26	3606.86		4570.3	3951.35		3722.47	2362.36		864.592	2817.79
3068.83	4041.72		1995.37	3605.86		4570.85	3950.52		3722.7	2363.34		865.535	2818.12
3067.85	4041.53		1995.47	3604.87		4571.4	3949.68		3722.92	2364.31		866.479	2818.46
3066.87	4041.33		1995.58	3603.87		4571.95	3948.85		3723.15	2365.29		867.422	2818.79
3065.89	4041.14		1995.69	3602.88		4572.5	3948.01		3723.37	2366.26		868.365	2819.12
3064.91	4040.94		1995.79	3601.88		4573.05	3947.18		3723.59	2367.24		869.308	2819.45
3063.93	4040.75		1995.9	3600.89		4573.6	3946.34		3723.82	2368.21		870.251	2819.79
3062.95	4040.56		1996.01	3599.9		4574.15	3945.51		3724.04	2369.19		871.195	2820.12
3061.97	4040.36		1996.11	3598.9		4574.7	3944.67		3724.26	2370.16		872.138	2820.45
3060.98	4040.17		1996.22	3597.91		4575.26	3943.84		3724.49	2371.14		873.081	2820.78
3060	4039.97		1996.33	3596.91		4575.81	3943		3724.71	2372.11		874.024	2821.11
3059.02	4039.78		1996.43	3595.92		4576.36	3942.17		3724.94	2373.08		874.967	2821.45
3058.04	4039.59		1996.54	3594.92		4576.91	3941.33		3725.16	2374.06		875.911	2821.78
3057.06	4039.39		1996.65	3593.93		4577.46	3940.5		3725.38	2375.03		876.854	2822.11
3056.08	4039.2		1996.75	3592.94		4578.01	3939.66		3725.61	2376.01		877.797	2822.44
3055.1	4039.01		1996.86	3591.94		4578.56	3938.83		3725.83	2376.98		878.74	2822.78
3054.12	4038.81		1996.97	3590.95		4579.11	3938		3726.05	2377.96		879.683	2823.11
3053.14	4038.62		1997.07	3589.95		4579.66	3937.16		3726.28	2378.93		880.627	2823.44
3052.16	4038.43		1997.18	3588.96		4580.21	3936.33		3726.5	2379.91		881.57	2823.77
3051.17	4038.23		1997.29	3587.96		4580.76	3935.49		3726.72	2380.88		882.513	2824.1
3050.19	4038.04		1997.39	3586.97		4581.31	3934.66		3726.95	2381.86		883.456	2824.44
3049.21	4037.85		1997.5	3585.98		4581.86	3933.82		3727.17	2382.83		884.4	2824.77
3048.23	4037.65		1997.6	3584.98		4582.41	3932.99		3727.4	2383.81		885.343	2825.1
3047.25	4037.46		1997.71	3583.99		4582.96	3932.15		3727.62	2384.78		886.286	2825.43
3046.27	4037.27		1997.82	3582.99		4583.51	3931.32		3727.84	2385.76		887.229	2825.77
3045.29	4037.08		1997.92	3582		4584.06	3930.48		3728.07	2386.73		888.172	2826.1
3044.31	4036.88		1998.03	3581		4584.61	3929.65		3728.29	2387.7		889.116	2826.43
3043.32	4036.69		1998.14	3580.01		4585.16	3928.81		3728.51	2388.68		890.059	2826.76
3042.34	4036.5		1998.24	3579.02		4585.72	3927.98		3728.74	2389.65		891.002	2827.09
3041.36	4036.31		1998.35	3578.02		4586.27	3927.14		3728.96	2390.63		891.945	2827.43
3040.38	4036.11		1998.46	3577.03		4586.82	3926.31		3729.19	2391.6		892.889	2827.76
3039.4	4035.92		1998.56	3576.03		4587.37	3925.47		3729.41	2392.58		893.832	2828.09
3038.42	4035.73		1998.67	3575.04		4587.92	3924.64		3729.63	2393.55		894.775	2828.42
3037.44	4035.54		1998.78	3574.04		4588.47	3923.8		3729.86	2394.53		895.718	2828.75
3036.45	4035.35		1998.88	3573.05		4589.02	3922.97		3730.08	2395.5		896.662	2829.09
3035.47	4035.16		1998.99	3572.06		4589.57	3922.13		3730.3	2396.48		897.605	2829.42
3034.49	4034.97		1999.1	3571.06		4590.12	3921.3		3730.53	2397.45		898.548	2829.75
3033.51	4034.77		1999.2	3570.07		4590.67	3920.46		3730.75	2398.43		899.491	2830.08
3032.53	4034.58		1999.31	3569.07		4591.22	3919.63		3730.97	2399.4		900.435	2830.41
3031.55	4034.39		1999.42	3568.08		4591.77	3918.79		3731.2	2400.37		901.378	2830.75
3030.56	4034.2		1999.52	3567.08		4592.32	3917.96		3731.42	2401.35		902.321	2831.08
3029.58	4034.01		1999.63	3566.09		4592.87	3917.12		3731.65	2402.32		903.264	2831.41
3028.6	4033.82		1999.74	3565.1		4593.42	3916.29		3731.87	2403.3		904.208	2831.74
3027.62	4033.63		1999.84	3564.1		4593.97	3915.46		3732.09	2404.27		905.151	2832.07
3026.64	4033.44		1999.95	3563.11		4594.52	3914.62		3732.32	2405.25		906.094	2832.41
3025.66	4033.25		2000.06	3562.11		4595.07	3913.79		3732.54	2406.22		907.038	2832.74
3024.67	4033.06		2000.16	3561.12		4595.62	3912.95		3732.76	2407.2		907.981	2833.07
3023.69	4032.87		2000.27	3560.12		4596.18	3912.12		3732.99	2408.17		908.924	2833.4
3022.71	4032.68		2000.38	3559.13		4596.73	3911.28		3733.21	2409.15		909.867	2833.73
3021.73	4032.5		2000.48	3558.14		4597.28	3910.45		3733.44	2410.12		910.811	2834.07
3020.75	4032.31		2000.59	3557.14		4597.83	3909.61		3733.66	2411.1		911.754	2834.4
3019.76	4032.12		2000.7	3556.15		4598.38	3908.78		3733.88	2412.07		912.697	2834.73
3018.78	4031.93		2000.8	3555.15		4598.93	3907.94		3734.11	2413.05		913.64	2835.06
3017.8	4031.74		2000.91	3554.16		4599.48	3907.11		3734.33	2414.02		914.584	2835.39
3016.82	4031.56		2001.02	3553.16		4600.03	3906.27		3734.55	2414.99		915.527	2835.73
3015.83	4031.37		2001.12	3552.17		4600.58	3905.44		3734.78	2415.97		916.47	2836.06
3014.85	4031.18		2001.23	3551.18		4601.13	3904.6		3735	2416.94		917.414	2836.39
3013.87	4031		2001.34	3550.18		4601.68	3903.77		3735.22	2417.92		918.357	2836.72
3012.89	4030.81		2001.44	3549.19		4602.23	3902.93		3735.45	2418.89		919.3	2837.05
3011.9	4030.63		2001.55	3548.19		4602.78	3902.1		3735.67	2419.87		920.244	2837.39
3010.92	4030.44		2001.66	3547.2		4603.33	3901.26		3735.9	2420.84		921.187	2837.72
3009.94	4030.26		2001.76	3546.2		4603.88	3900.43		3736.12	2421.82		922.13	2838.05
3008.96	4030.07		2001.87	3545.21		4604.43	3899.59		3736.34	2422.79		923.074	2838.38
3007.97	4029.89		2001.98	3544.22		4604.98	3898.76		3736.57	2423.77		924.017	2838.71
3006.99	4029.7		2002.08	3543.22		4605.53	3897.92		3736.79	2424.74		924.96	2839.05
3006.01	4029.52		2002.19	3542.23		4606.08	3897.09		3737.01	2425.72		925.903	2839.38
3005.02	4029.34		2002.3	3541.23		4606.63	3896.25		3737.24	2426.69		926.847	2839.71
3004.04	4029.16		2002.4	3540.24		4607.19	3895.42		3737.46	2427.67		927.79	2840.04
3003.06	4028.98		2002.51	3539.24		4607.74	3894.58		3737.68	2428.64		928.733	2840.37
3002.07	4028.8		2002.61	3538.25		4608.29	3893.75		3737.91	2429.61		929.677	2840.71
3001.09	4028.62		2002.72	3537.26		4608.84	3892.91		3738.13	2430.59		930.62	2841.04
3000.1	4028.44		2002.83	3536.26		4609.39	3892.08		3738.36	2431.56		931.563	2841.37
2999.12	4028.27		2002.93	3535.27		4609.94	3891.24		3738.58	2432.54		932.507	2841.7
2998.14	4028.09		2003.04	3534.27		4610.49	3890.41		3738.8	2433.51		933.45	2842.03
2997.15	4027.92		2003.15	3533.28		4611.04	3889.57		3739.03	2434.49		934.393	2842.36
2996.17	4027.75		2003.25	3532.28		4611.59	3888.74		3739.25	2435.46		935.337	2842.7
2995.18	4027.58		2003.36	3531.29		4612.14	3887.91		3739.47	2436.44		936.28	2843.03
2994.19	4027.41		2003.47	3530.29		4612.69	3887.07		3739.7	2437.41		937.224	2843.36
2993.21	4027.24		2003.57	3529.3		4613.24	3886.24		3739.92	2438.39		938.167	2843.69
2992.22	4027.07		2003.68	3528.31		4613.79	3885.4		3740.14	2439.36		939.11	2844.02
2991.24	4026.9		2003.79	3527.31		4614.34	3884.57		3740.37	2440.34		940.054	2844.36
2990.25	4026.72		2003.89	3526.32		4614.89	3883.73		3740.59	2441.31		940.997	2844.69
2989.27	4026.54		2004	3525.32		4615.44	3882.9		3740.82	2442.29		941.94	2845.02
2988.29	4026.35		2004.11	3524.33		4615.99	3882.06		3741.04	2443.26		942.884	2845.35
2987.31	4026.14		2004.21	3523.33		4616.54	3881.23		3741.26	2444.23		943.827	2845.68
2986.34	4025.92		2004.32	3522.34		4617.09	3880.39		3741.49	2445.21		944.77	2846.01
2985.37	4025.67		2004.43	3521.35		4617.64	3879.56		3741.71	2446.18		945.714	2846.35
2984.4	4025.41		2004.53	3520.35		4618.19	3878.72		3741.93	2447.16		946.657	2846.68
2983.44	4025.13		2004.64	3519.36		4618.74	3877.89		3742.16	2448.13		947.601	2847.01
2982.49	4024.84		2004.75	3518.36		4619.29	3877.05		3742.38	2449.11		948.544	2847.34
2981.54	4024.52		2004.85	3517.37		4619.85	3876.22		3742.61	2450.08		949.487	2847.67
2980.59	4024.19		2004.96	3516.37		4620.4	3875.38		3742.83	2451.06		950.431	2848
2979.65	4023.85		2005.06	3515.38		4620.95	3874.55		3743.05	2452.03		951.374	2848.34
2978.72	4023.49		2005.17	3514.39		4621.5	3873.71		3743.28	2453.01		952.318	2848.67
2977.79	4023.12		2005.28	3513.39		4622.05	3872.88		3743.5	2453.98		953.261	2849
2976.86	4022.75		2005.38	3512.4		4622.6	3872.04		3743.72	2454.96		954.204	2849.33
2975.94	4022.36		2005.49	3511.4		4623.15	3871.21		3743.95	2455.93		955.148	2849.66
2975.02	4021.97		2005.6	3510.41		4623.7	3870.37		3744.17	2456.91		956.091	2849.99
2974.1	4021.58		2005.7	3509.41		4624.25	3869.54		3744.39	2457.88		957.035	2850.33
2973.18	4021.18		2005.81	3508.42		4624.8	3868.7		3744.62	2458.86		957.978	2850.66
2972.26	4020.79		2005.92	3507.43		4625.35	3867.87		3744.84	2459.83		958.921	2850.99
2971.35	4020.39		2006.02	3506.43		4625.9	3867.03		3745.06	2460.8		959.865	2851.32
2970.43	4019.99		2006.13	3505.44		4626.45	3866.2		3745.29	2461.78		960.808	2851.65
2969.51	4019.59		2006.24	3504.44		4627	3865.36		3745.51	2462.75		961.752	2851.98
2968.6	4019.19		2006.34	3503.45		4627.55	3864.53		3745.74	2463.73		962.695	2852.31
2967.68	4018.79		2006.45	3502.45		4628.1	3863.69		3745.96	2464.7		963.639	2852.65
2966.76	4018.39		2006.56	3501.46		4628.65	3862.86		3746.18	2465.68		964.582	2852.98
2965.84	4018		2006.66	3500.47		4629.2	3862.02		3746.41	2466.65		965.526	2853.31
2964.93	4017.6		2006.77	3499.47		4629.75	3861.19		3746.63	2467.63		966.469	2853.64
2964.01	4017.2		2006.88	3498.48		4630.3	3860.35		3746.85	2468.6		967.412	2853.97
2963.09	4016.8		2006.98	3497.48		4630.85	3859.52		3747.08	2469.58		968.356	2854.3
2962.17	4016.41		2007.09	3496.49		4631.4	3858.68		3747.3	2470.55		969.299	2854.64
2961.26	4016.01		2007.19	3495.49		4631.95	3857.85		3747.52	2471.53		970.243	2854.97
2960.34	4015.61		2007.3	3494.5		4632.5	3857.01		3747.75	2472.5		971.186	2855.3
2959.42	4015.22		2007.41	3493.51		4633.05	3856.18		3747.97	2473.48		972.13	2855.63
2958.5	4014.82		2007.51	3492.51		4633.61	3855.34		3748.2	2474.45		973.073	2855.96
2957.58	4014.42		2007.62	3491.52		4634.16	3854.51		3748.42	2475.42		974.017	2856.29
2956.66	4014.03		2007.73	3490.52		4634.71	3853.67		3748.64	2476.4		974.96	2856.62
2955.75	4013.63		2007.83	3489.53		4635.26	3852.84		3748.87	2477.37		975.904	2856.96
2954.83	4013.24		2007.94	3488.53		4635.81	3852		3749.09	2478.35		976.847	2857.29
2953.91	4012.84		2008.05	3487.54		4636.36	3851.17		3749.31	2479.32		977.791	2857.62
2952.99	4012.45		2008.15	3486.55		4636.91	3850.33		3749.54	2480.3		978.734	2857.95
2952.07	4012.06		2008.26	3485.55		4637.46	3849.5		3749.76	2481.27		979.678	2858.28
2951.15	4011.66		2008.37	3484.56		4638.01	3848.66		3749.98	2482.25		980.621	2858.61
2950.23	4011.27		2008.47	3483.56		4638.56	3847.83		3750.21	2483.22		981.565	2858.94
2949.31	4010.88		2008.58	3482.57		4639.11	3846.99		3750.43	2484.2		982.508	2859.27
2948.39	4010.49		2008.68	3481.57		4639.66	3846.16		3750.66	2485.17		983.452	2859.61
2947.47	4010.1		2008.79	3480.58		4640.21	3845.32		3750.88	2486.15		984.395	2859.94
2946.55	4009.71		2008.9	3479.58		4640.76	3844.49		3751.1	2487.12		985.339	2860.27
2945.63	4009.32		2009	3478.59		4641.31	3843.66		3751.33	2488.1		986.282	2860.6
2944.71	4008.93		2009.11	3477.6		4641.86	3842.82		3751.55	2489.07		987.226	2860.93
2943.78	4008.54		2009.22	3476.6		4642.41	3841.99		3751.77	2490.04		988.169	2861.26
2942.86	4008.15		2009.32	3475.61		4642.96	3841.15		3752	2491.02		989.113	2861.59
2941.94	4007.77		2009.43	3474.61		4643.51	3840.32		3752.22	2491.99		990.057	2861.93
2941.02	4007.38		2009.54	3473.62		4644.06	3839.48		3752.44	2492.97		991	2862.26
2940.09	4007		2009.64	3472.62		4644.61	3838.65		3752.67	2493.94		991.944	2862.59
2939.17	4006.62		2009.75	3471.63		4645.16	3837.81		3752.89	2494.92		992.887	2862.92
2938.24	4006.24		2009.85	3470.64		4645.71	3836.98		3753.11	2495.89		993.831	2863.25
2937.32	4005.86		2009.96	3469.64		4646.26	3836.14		3753.34	2496.87		994.774	2863.58
2936.39	4005.48		2010.07	3468.65		4646.81	3835.31		3753.56	2497.84		995.718	2863.91
2935.47	4005.1		2010.17	3467.65		4647.36	3834.47		3753.79	2498.82		996.662	2864.24
2934.54	4004.73		2010.28	3466.66		4647.91	3833.64		3754.01	2499.79		997.605	2864.57
2933.61	4004.36		2010.39	3465.66		4648.46	3832.8		3754.23	2500.77		998.549	2864.91
2932.68	4003.99		2010.49	3464.67		4649.01	3831.97		3754.46	2501.74		999.492	2865.24
2931.75	4003.62		2010.6	3463.68		4649.56	3831.13		3754.68	2502.72		1000.44	2865.57
2930.82	4003.26		2010.71	3462.68		4650.12	3830.3		3754.9	2503.69		1001.38	2865.9
2929.89	4002.9		2010.81	3461.69		4650.67	3829.46		3755.13	2504.67		1002.32	2866.23
2928.95	4002.54		2010.92	3460.69		4651.22	3828.63		3755.35	2505.64		1003.27	2866.56
2928.02	4002.18		2011.02	3459.7		4651.77	3827.79		3755.57	2506.61		1004.21	2866.89
2927.08	4001.84		2011.13	3458.7		4652.32	3826.96		3755.8	2507.59		1005.15	2867.22
2926.14	4001.49		2011.24	3457.71		4652.87	3826.12		3756.02	2508.56		1006.1	2867.55
2925.2	4001.15		2011.34	3456.72		4653.42	3825.29		3756.24	2509.54		1007.04	2867.88
2924.26	4000.82		2011.45	3455.72		4653.97	3824.45		3756.47	2510.51		1007.99	2868.22
2923.31	4000.5		2011.56	3454.73		4654.52	3823.62		3756.69	2511.49		1008.93	2868.55
2922.36	4000.18		2011.66	3453.73		4655.07	3822.78		3756.92	2512.46		1009.87	2868.88
2921.41	3999.87		2011.77	3452.74		4655.62	3821.95		3757.14	2513.44		1010.82	2869.21
2920.46	3999.58		2011.88	3451.74		4656.17	3821.11		3757.36	2514.41		1011.76	2869.54
2919.5	3999.29		2011.98	3450.75		4656.72	3820.28		3757.59	2515.39		1012.7	2869.87
2918.54	3999.02		2012.09	3449.75		4657.27	3819.44		3757.81	2516.36		1013.65	2870.2
2917.57	3998.76		2012.19	3448.76		4657.82	3818.61		3758.03	2517.34		1014.59	2870.53
2916.6	3998.52		2012.3	3447.77		4658.37	3817.77		3758.26	2518.31		1015.53	2870.86
2915.63	3998.29		2012.41	3446.77		4658.92	3816.94		3758.48	2519.29		1016.48	2871.19
2914.65	3998.07		2012.51	3445.78		4659.47	3816.1		3758.7	2520.26		1017.42	2871.52
2913.67	3997.88		2012.62	3444.78		4660.02	3815.27		3758.93	2521.23		1018.37	2871.86
2912.68	3997.71		2012.73	3443.79		4660.57	3814.43		3759.15	2522.21		1019.31	2872.19
2911.7	3997.55		2012.83	3442.79		4661.12	3813.6		3759.37	2523.18		1020.25	2872.52
2910.71	3997.42		2012.94	3441.8		4661.67	3812.76		3759.6	2524.16		1021.2	2872.85
2909.71	3997.3		2013.04	3440.81		4662.22	3811.93		3759.82	2525.13		1022.14	2873.18
2908.72	3997.2		2013.15	3439.81		4662.77	3811.09		3760.05	2526.11		1023.08	2873.51
2907.72	3997.11		2013.26	3438.82		4663.32	3810.26		3760.27	2527.08		1024.03	2873.84
2906.72	3997.03		2013.36	3437.82		4663.87	3809.42		3760.49	2528.06		1024.97	2874.17
2905.73	3996.96		2013.47	3436.83		4664.42	3808.59		3760.72	2529.03		1025.92	2874.5
2904.73	3996.9		2013.58	3435.83		4664.97	3807.75		3760.94	2530.01		1026.86	2874.83
2903.73	3996.84		2013.68	3434.84		4665.52	3806.92		3761.16	2530.98		1027.8	2875.16
2902.73	3996.78		2013.79	3433.85		4666.07	3806.08		3761.39	2531.96		1028.75	2875.49
2901.73	3996.73		2013.9	3432.85		4666.62	3805.25		3761.61	2532.93		1029.69	2875.82
2900.74	3996.67		2014	3431.86		4667.17	3804.41		3761.83	2533.91		1030.63	2876.15
2899.74	3996.62		2014.11	3430.86		4667.72	3803.58		3762.06	2534.88		1031.58	2876.48
2898.74	3996.57		2014.21	3429.87		4668.27	3802.74		3762.28	2535.86		1032.52	2876.81
2897.74	3996.52		2014.32	3428.87		4668.82	3801.91		3762.5	2536.83		1033.47	2877.15
2896.74	3996.47		2014.43	3427.88		4669.37	3801.07		3762.73	2537.8		1034.41	2877.48
2895.74	3996.42		2014.53	3426.89		4669.92	3800.24		3762.95	2538.78		1035.35	2877.81
2894.74	3996.37		2014.64	3425.89		4670.47	3799.4		3763.18	2539.75		1036.3	2878.14
2893.74	3996.32		2014.75	3424.9		4671.02	3798.57		3763.4	2540.73		1037.24	2878.47
2892.75	3996.26		2014.85	3423.9		4671.57	3797.73		3763.62	2541.7		1038.18	2878.8
2891.75	3996.21		2014.96	3422.91		4672.12	3796.9		3763.85	2542.68		1039.13	2879.13
2890.75	3996.16		2015.06	3421.91		4672.67	3796.06		3764.07	2543.65		1040.07	2879.46
2889.75	3996.11		2015.17	3420.92		4673.22	3795.23		3764.29	2544.63		1041.02	2879.79
2888.75	3996.06		2015.28	3419.92		4673.78	3794.39		3764.52	2545.6		1041.96	2880.12
2887.75	3996.01		2015.38	3418.93		4674.33	3793.56		3764.74	2546.58		1042.9	2880.45
2886.75	3995.96		2015.49	3417.94		4674.88	3792.72		3764.96	2547.55		1043.85	2880.78
2885.75	3995.92		2015.6	3416.94		4675.43	3791.89		3765.19	2548.53		1044.79	2881.11
2884.76	3995.87		2015.7	3415.95		4675.98	3791.05		3765.41	2549.5		1045.74	2881.44
2883.76	3995.82		2015.81	3414.95		4676.53	3790.21		3765.63	2550.48		1046.68	2881.77
2882.76	3995.77		2015.91	3413.96		4677.08	3789.38		3765.86	2551.45		1047.62	2882.1
2881.76	3995.72		2016.02	3412.96		4677.63	3788.54		3766.08	2552.42		1048.57	2882.43
2880.76	3995.67		2016.13	3411.97		4678.18	3787.71		3766.3	2553.4		1049.51	2882.76
2879.76	3995.62		2016.23	3410.98		4678.73	3786.87		3766.53	2554.37		1050.46	2883.09
2878.76	3995.57		2016.34	3409.98		4679.28	3786.04		3766.75	2555.35		1051.4	2883.42
2877.76	3995.52		2016.44	3408.99		4679.83	3785.2		3766.98	2556.32		1052.34	2883.75
2876.77	3995.48		2016.55	3407.99		4680.38	3784.37		3767.2	2557.3		1053.29	2884.08
2875.77	3995.43		2016.66	3407		4680.93	3783.53		3767.42	2558.27		1054.23	2884.41
2874.77	3995.38		2016.76	3406		4681.48	3782.7		3767.65	2559.25		1055.18	2884.74
2873.77	3995.33		2016.87	3405.01		4682.03	3781.86		3767.87	2560.22		1056.12	2885.07
2872.77	3995.28		2016.98	3404.02		4682.58	3781.03		3768.09	2561.2		1057.06	2885.4
2871.77	3995.24		2017.08	3403.02		4683.13	3780.19		3768.32	2562.17		1058.01	2885.73
2870.77	3995.19		2017.19	3402.03		4683.68	3779.36		3768.54	2563.15		1058.95	2886.06
2869.77	3995.14		2017.29	3401.03		4684.23	3778.52		3768.76	2564.12		1059.9	2886.39
2868.77	3995.1		2017.4	3400.04		4684.78	3777.69		3768.99	2565.1		1060.84	2886.72
2867.78	3995.05		2017.51	3399.04		4685.33	3776.85		3769.21	2566.07		1061.78	2887.05
2866.78	3995		2017.61	3398.05		4685.88	3776.02		3769.43	2567.05		1062.73	2887.38
2865.78	3994.96		2017.72	3397.05		4686.43	3775.18		3769.66	2568.02		1063.67	2887.71
2864.78	3994.91		2017.82	3396.06		4686.98	3774.35		3769.88	2568.99		1064.62	2888.04
2863.78	3994.87		2017.93	3395.07		4687.53	3773.51		3770.1	2569.97		1065.56	2888.37
2862.78	3994.83		2018.04	3394.07		4688.08	3772.68		3770.33	2570.94		1066.5	2888.7
2861.78	3994.78		2018.14	3393.08		4688.63	3771.84		3770.55	2571.92		1067.45	2889.03
2860.78	3994.74		2018.25	3392.08		4689.18	3771.01		3770.77	2572.89		1068.39	2889.36
2859.78	3994.7		2018.36	3391.09		4689.73	3770.17		3771	2573.87		1069.34	2889.69
2858.78	3994.67		2018.46	3390.09		4690.28	3769.34		3771.22	2574.84		1070.28	2890.01
2857.78	3994.63		2018.57	3389.1		4690.83	3768.5		3771.45	2575.82		1071.23	2890.34
2856.79	3994.59		2018.67	3388.11		4691.38	3767.67		3771.67	2576.79		1072.17	2890.67
2855.79	3994.56		2018.78	3387.11		4691.93	3766.83		3771.89	2577.77		1073.11	2891
2854.79	3994.52		2018.89	3386.12		4692.48	3766		3772.12	2578.74		1074.06	2891.33
2853.79	3994.49		2018.99	3385.12		4693.03	3765.16		3772.34	2579.72		1075	2891.66
2852.79	3994.46		2019.1	3384.13		4693.58	3764.33		3772.56	2580.69		1075.95	2891.99
2851.79	3994.43		2019.2	3383.13		4694.13	3763.49		3772.79	2581.67		1076.89	2892.32
2850.79	3994.4		2019.31	3382.14		4694.68	3762.66		3773.01	2582.64		1077.83	2892.65
2849.79	3994.37		2019.42	3381.15		4695.23	3761.82		3773.23	2583.62		1078.78	2892.98
2848.79	3994.34		2019.52	3380.15		4695.78	3760.99		3773.46	2584.59		1079.72	2893.31
2847.79	3994.31		2019.63	3379.16		4696.33	3760.15		3773.68	2585.56		1080.67	2893.64
2846.79	3994.28		2019.73	3378.16		4696.88	3759.32		3773.9	2586.54		1081.61	2893.97
2845.79	3994.26		2019.84	3377.17		4697.43	3758.48		3774.13	2587.51		1082.56	2894.29
2844.79	3994.23		2019.95	3376.17		4697.98	3757.65		3774.35	2588.49		1083.5	2894.62
2843.79	3994.21		2020.05	3375.18		4698.53	3756.81		3774.57	2589.46		1084.45	2894.95
2842.79	3994.19		2020.16	3374.18		4699.08	3755.98		3774.8	2590.44		1085.39	2895.28
2841.79	3994.16		2020.26	3373.19		4699.63	3755.14		3775.02	2591.41		1086.33	2895.61
2840.79	3994.14		2020.37	3372.2		4700.18	3754.3		3775.24	2592.39		1087.28	2895.94
2839.79	3994.12		2020.48	3371.2		4700.73	3753.47		3775.47	2593.36		1088.22	2896.27
2838.79	3994.1		2020.58	3370.21		4701.28	3752.63		3775.69	2594.34		1089.17	2896.6
2837.79	3994.08		2020.69	3369.21		4701.83	3751.8		3775.92	2595.31		1090.11	2896.92
2836.79	3994.06		2020.79	3368.22		4702.38	3750.96		3776.14	2596.29		1091.06	2897.25
2835.79	3994.04		2020.9	3367.22		4702.93	3750.13		3776.36	2597.26		1092	2897.58
2834.79	3994.03		2021.01	3366.23		4703.48	3749.29		3776.59	2598.24		1092.95	2897.91
2833.79	3994.01		2021.11	3365.24		4704.03	3748.46		3776.81	2599.21		1093.89	2898.24
2832.79	3993.99		2021.22	3364.24		4704.58	3747.62		3777.03	2600.19		1094.83	2898.57
2831.79	3993.97		2021.32	3363.25		4705.13	3746.79		3777.26	2601.16		1095.78	2898.89
2830.79	3993.95		2021.43	3362.25		4705.68	3745.95		3777.48	2602.13		1096.72	2899.22
2829.79	3993.93		2021.54	3361.26		4706.23	3745.12		3777.7	2603.11		1097.67	2899.55
2828.79	3993.9		2021.64	3360.26		4706.78	3744.28		3777.93	2604.08		1098.61	2899.88
2827.79	3993.86		2021.75	3359.27		4707.33	3743.45		3778.15	2605.06		1099.56	2900.21
2826.8	3993.82		2021.85	3358.27		4707.88	3742.61		3778.37	2606.03		1100.5	2900.54
2825.8	3993.75		2021.96	3357.28		4708.43	3741.78		3778.6	2607.01		1101.45	2900.86
2824.8	3993.66		2022.07	3356.29		4708.98	3740.94		3778.82	2607.98		1102.39	2901.19
2823.81	3993.55		2022.17	3355.29		4709.53	3740.11		3779.04	2608.96		1103.34	2901.52
2822.82	3993.41		2022.28	3354.3		4710.08	3739.27		3779.27	2609.93		1104.28	2901.85
2821.83	3993.24		2022.38	3353.3		4710.63	3738.44		3779.49	2610.91		1105.23	2902.17
2820.85	3993.04		2022.49	3352.31		4711.18	3737.6		3779.71	2611.88		1106.17	2902.5
2819.88	3992.81		2022.6	3351.31		4711.73	3736.77		3779.94	2612.86		1107.12	2902.83
2818.91	3992.56		2022.7	3350.32		4712.28	3735.93		3780.16	2613.83		1108.06	2903.16
2817.95	3992.29		2022.81	3349.33		4712.83	3735.09		3780.38	2614.81		1109.01	2903.48
2816.99	3992		2022.91	3348.33		4713.38	3734.26		3780.61	2615.78		1109.95	2903.81
2816.04	3991.68		2023.02	3347.34		4713.93	3733.42		3780.83	2616.76		1110.9	2904.14
2815.1	3991.35		2023.13	3346.34		4714.48	3732.59		3781.05	2617.73		1111.84	2904.47
2814.16	3991.01		2023.23	3345.35		4715.03	3731.75		3781.28	2618.71		1112.78	2904.79
2813.23	3990.65		2023.34	3344.35		4715.58	3730.92		3781.5	2619.68		1113.73	2905.12
2812.29	3990.29		2023.44	3343.36		4716.13	3730.08		3781.72	2620.65		1114.67	2905.45
2811.37	3989.92		2023.55	3342.36		4716.68	3729.25		3781.95	2621.63		1115.62	2905.77
2810.44	3989.54		2023.66	3341.37		4717.23	3728.41		3782.17	2622.6		1116.57	2906.1
2809.51	3989.16		2023.76	3340.38		4717.78	3727.58		3782.4	2623.58		1117.51	2906.43
2808.59	3988.78		2023.87	3339.38		4718.33	3726.74		3782.62	2624.55		1118.46	2906.76
2807.67	3988.4		2023.97	3338.39		4718.88	3725.91		3782.84	2625.53		1119.4	2907.08
2806.74	3988.02		2024.08	3337.39		4719.43	3725.07		3783.07	2626.5		1120.35	2907.41
2805.82	3987.63		2024.18	3336.4		4719.97	3724.24		3783.29	2627.48		1121.29	2907.73
2804.89	3987.25		2024.29	3335.4		4720.52	3723.4		3783.51	2628.45		1122.24	2908.06
2803.97	3986.87		2024.4	3334.41		4721.07	3722.57		3783.74	2629.43		1123.18	2908.39
2803.04	3986.49		2024.5	3333.42		4721.62	3721.73		3783.96	2630.4		1124.13	2908.71
2802.12	3986.11		2024.61	3332.42		4722.17	3720.9		3784.18	2631.38		1125.07	2909.04
2801.19	3985.73		2024.71	3331.43		4722.72	3720.06		3784.41	2632.35		1126.02	2909.37
2800.27	3985.35		2024.82	3330.43		4723.27	3719.22		3784.63	2633.33		1126.96	2909.69
2799.34	3984.97		2024.93	3329.44		4723.82	3718.39		3784.85	2634.3		1127.91	2910.02
2798.42	3984.59		2025.03	3328.44		4724.37	3717.55		3785.08	2635.28		1128.85	2910.34
2797.49	3984.22		2025.14	3327.45		4724.92	3716.72		3785.3	2636.25		1129.8	2910.67
2796.57	3983.84		2025.24	3326.45		4725.47	3715.88		3785.52	2637.22		1130.75	2910.99
2795.64	3983.46		2025.35	3325.46		4726.02	3715.05		3785.75	2638.2		1131.69	2911.32
2794.72	3983.08		2025.45	3324.47		4726.57	3714.21		3785.97	2639.17		1132.64	2911.64
2793.79	3982.69		2025.56	3323.47		4727.12	3713.38		3786.19	2640.15		1133.58	2911.97
2792.87	3982.31		2025.67	3322.48		4727.67	3712.54		3786.42	2641.12		1134.53	2912.29
2791.95	3981.91		2025.77	3321.48		4728.22	3711.71		3786.64	2642.1		1135.47	2912.62
2791.04	3981.49		2025.88	3320.49		4728.77	3710.87		3786.86	2643.07		1136.42	2912.94
2790.14	3981.06		2025.98	3319.49		4729.32	3710.04		3787.09	2644.05		1137.37	2913.27
2789.25	3980.6		2026.09	3318.5		4729.87	3709.2		3787.31	2645.02		1138.31	2913.59
2788.38	3980.12		2026.19	3317.51		4730.42	3708.36		3787.53	2646		1139.26	2913.92
2787.52	3979.61		2026.3	3316.51		4730.97	3707.53		3787.76	2646.97		1140.2	2914.24
2786.68	3979.06		2026.41	3315.52		4731.52	3706.69		3787.98	2647.95		1141.15	2914.56
2785.86	3978.49		2026.51	3314.52		4732.07	3705.86		3788.2	2648.92		1142.1	2914.89
2785.06	3977.88		2026.62	3313.53		4732.62	3705.02		3788.43	2649.9		1143.04	2915.21
2784.3	3977.24		2026.72	3312.53		4733.17	3704.19		3788.65	2650.87		1143.99	2915.53
2783.56	3976.57		2026.83	3311.54		4733.72	3703.35		3788.87	2651.85		1144.93	2915.86
2782.84	3975.87		2026.93	3310.54		4734.27	3702.52		3789.1	2652.82		1145.88	2916.18
2782.16	3975.14		2027.04	3309.55		4734.82	3701.68		3789.32	2653.8		1146.83	2916.5
2781.51	3974.38		2027.15	3308.56		4735.37	3700.85		3789.54	2654.77		1147.77	2916.82
2780.89	3973.59		2027.25	3307.56		4735.92	3700.01		3789.77	2655.74		1148.72	2917.15
2780.3	3972.79		2027.36	3306.57		4736.47	3699.18		3789.99	2656.72		1149.67	2917.47
2779.74	3971.96		2027.46	3305.57		4737.02	3698.34		3790.21	2657.69		1150.61	2917.79
2779.21	3971.11		2027.57	3304.58		4737.57	3697.5		3790.44	2658.67		1151.56	2918.11
2778.71	3970.25		2027.67	3303.58		4738.12	3696.67		3790.66	2659.64		1152.51	2918.43
2778.23	3969.37		2027.78	3302.59		4738.66	3695.83		3790.88	2660.62		1153.46	2918.75
2777.78	3968.48		2027.89	3301.59		4739.21	3695		3791.11	2661.59		1154.4	2919.08
2777.35	3967.57		2027.99	3300.6		4739.76	3694.16		3791.33	2662.57		1155.35	2919.4
2776.94	3966.66		2028.1	3299.61		4740.31	3693.33		3791.55	2663.54		1156.3	2919.72
2776.55	3965.74		2028.2	3298.61		4740.86	3692.49		3791.78	2664.52		1157.24	2920.04
2776.18	3964.81		2028.31	3297.62		4741.41	3691.66		3792	2665.49		1158.19	2920.36
2775.82	3963.88		2028.41	3296.62		4741.96	3690.82		3792.22	2666.47		1159.14	2920.67
2775.47	3962.94		2028.52	3295.63		4742.51	3689.99		3792.45	2667.44		1160.09	2920.99
2775.14	3962		2028.62	3294.63		4743.06	3689.15		3792.67	2668.42		1161.04	2921.31
2774.81	3961.05		2028.73	3293.64		4743.61	3688.31		3792.89	2669.39		1161.98	2921.63
2774.49	3960.1		2028.84	3292.65		4744.16	3687.48		3793.12	2670.37		1162.93	2921.95
2774.17	3959.16		2028.94	3291.65		4744.71	3686.64		3793.34	2671.34		1163.88	2922.26
2773.86	3958.21		2029.05	3290.66		4745.26	3685.81		3793.56	2672.32		1164.83	2922.58
2773.55	3957.26		2029.15	3289.66		4745.81	3684.97		3793.79	2673.29		1165.78	2922.9
2773.24	3956.31		2029.26	3288.67		4746.36	3684.14		3794.01	2674.26		1166.73	2923.21
2772.93	3955.36		2029.36	3287.67		4746.91	3683.3		3794.23	2675.24		1167.68	2923.53
2772.62	3954.4		2029.47	3286.68		4747.46	3682.47		3794.46	2676.21		1168.62	2923.84
2772.31	3953.45		2029.57	3285.68		4748.01	3681.63		3794.68	2677.19		1169.57	2924.16
2772	3952.5		2029.68	3284.69		4748.56	3680.8		3794.9	2678.16		1170.52	2924.47
2771.69	3951.55		2029.79	3283.7		4749.11	3679.96		3795.13	2679.14		1171.47	2924.78
2771.38	3950.6		2029.89	3282.7		4749.65	3679.12		3795.35	2680.11		1172.42	2925.09
2771.07	3949.65		2030	3281.71		4750.2	3678.29		3795.57	2681.09		1173.37	2925.41
2770.76	3948.7		2030.1	3280.71		4750.75	3677.45		3795.8	2682.06		1174.33	2925.72
2770.45	3947.75		2030.21	3279.72		4751.3	3676.62		3796.02	2683.04		1175.28	2926.02
2770.14	3946.8		2030.31	3278.72		4751.85	3675.78		3796.24	2684.01		1176.23	2926.33
2769.83	3945.85		2030.42	3277.73		4752.4	3674.95		3796.47	2684.99		1177.18	2926.64
2769.52	3944.9		2030.52	3276.73		4752.95	3674.11		3796.69	2685.96		1178.13	2926.95
2769.21	3943.95		2030.63	3275.74		4753.5	3673.28		3796.91	2686.94		1179.08	2927.25
2768.9	3942.99		2030.73	3274.75		4754.05	3672.44		3797.14	2687.91		1180.04	2927.55
2768.59	3942.04		2030.84	3273.75		4754.6	3671.6		3797.36	2688.89		1180.99	2927.86
2768.28	3941.09		2030.95	3272.76		4755.15	3670.77		3797.58	2689.86		1181.94	2928.16
2767.97	3940.14		2031.05	3271.76		4755.7	3669.93		3797.81	2690.84		1182.9	2928.45
2767.66	3939.19		2031.16	3270.77		4756.25	3669.1		3798.03	2691.81		1183.85	2928.75
2767.35	3938.24		2031.26	3269.77		4756.8	3668.26		3798.25	2692.78		1184.81	2929.04
2767.04	3937.29		2031.37	3268.78		4757.35	3667.43		3798.48	2693.76		1185.77	2929.34
2766.73	3936.34		2031.47	3267.78		4757.9	3666.59		3798.7	2694.73		1186.72	2929.63
2766.42	3935.39		2031.58	3266.79		4758.44	3665.75		3798.92	2695.71		1187.68	2929.91
2766.11	3934.44		2031.68	3265.8		4758.99	3664.92		3799.15	2696.68		1188.64	2930.2
2765.8	3933.49		2031.79	3264.8		4759.54	3664.08		3799.37	2697.66		1189.6	2930.48
2765.49	3932.53		2031.89	3263.81		4760.09	3663.25		3799.59	2698.63		1190.56	2930.76
2765.19	3931.58		2032	3262.81		4760.64	3662.41		3799.82	2699.61		1191.52	2931.03
2764.88	3930.63		2032.1	3261.82		4761.19	3661.58		3800.04	2700.58		1192.48	2931.3
2764.57	3929.68		2032.21	3260.82		4761.74	3660.74		3800.26	2701.56		1193.45	2931.57
2764.26	3928.73		2032.32	3259.83		4762.29	3659.91		3800.49	2702.53		1194.41	2931.83
2763.95	3927.78		2032.42	3258.83		4762.84	3659.07		3800.71	2703.51		1195.38	2932.08
2763.64	3926.83		2032.53	3257.84		4763.39	3658.23		3800.93	2704.48		1196.35	2932.33
2763.33	3925.88		2032.63	3256.85		4763.94	3657.4		3801.16	2705.46		1197.32	2932.57
2763.02	3924.93		2032.74	3255.85		4764.49	3656.56		3801.38	2706.43		1198.29	2932.81
2762.71	3923.98		2032.84	3254.86		4765.04	3655.73		3801.6	2707.41		1199.26	2933.04
2762.4	3923.03		2032.95	3253.86		4765.58	3654.89		3801.83	2708.38		1200.24	2933.26
2762.09	3922.08		2033.05	3252.87		4766.13	3654.06		3802.05	2709.36		1201.22	2933.47
2761.78	3921.12		2033.16	3251.87		4766.68	3653.22		3802.27	2710.33		1202.2	2933.67
2761.47	3920.17		2033.26	3250.88		4767.23	3652.38		3802.5	2711.31		1203.18	2933.87
2761.16	3919.22		2033.37	3249.88		4767.78	3651.55		3802.72	2712.28		1204.16	2934.06
2760.85	3918.27		2033.47	3248.89		4768.33	3650.71		3802.94	2713.25		1205.14	2934.25
2760.54	3917.32		2033.58	3247.9		4768.88	3649.88		3803.17	2714.23		1206.12	2934.43
2760.23	3916.37		2033.68	3246.9		4769.43	3649.04		3803.39	2715.2		1207.11	2934.6
2759.92	3915.42		2033.79	3245.91		4769.98	3648.2		3803.61	2716.18		1208.09	2934.78
2759.61	3914.47		2033.89	3244.91		4770.53	3647.37		3803.84	2717.15		1209.08	2934.95
2759.3	3913.52		2034	3243.92		4771.08	3646.53		3804.06	2718.13		1210.06	2935.12
2758.99	3912.57		2034.1	3242.92		4771.62	3645.7		3804.28	2719.1		1211.05	2935.29
2758.68	3911.62		2034.21	3241.93		4772.17	3644.86		3804.51	2720.08		1212.04	2935.46
2758.37	3910.66		2034.31	3240.93		4772.72	3644.03		3804.73	2721.05		1213.02	2935.62
2758.06	3909.71		2034.42	3239.94		4773.27	3643.19		3804.95	2722.03		1214.01	2935.79
2757.76	3908.76		2034.52	3238.95		4773.82	3642.35		3805.18	2723		1214.99	2935.96
2757.45	3907.81		2034.63	3237.95		4774.37	3641.52		3805.4	2723.98		1215.98	2936.13
2757.14	3906.86		2034.73	3236.96		4774.92	3640.68		3805.62	2724.95		1216.96	2936.3
2756.83	3905.91		2034.84	3235.96		4775.47	3639.85		3805.85	2725.93		1217.95	2936.47
2756.52	3904.96		2034.94	3234.97		4776.02	3639.01		3806.07	2726.9		1218.94	2936.64
2756.21	3904.01		2035.05	3233.97		4776.56	3638.17		3806.29	2727.88		1219.92	2936.81
2755.9	3903.06		2035.15	3232.98		4777.11	3637.34		3806.52	2728.85		1220.91	2936.98
2755.59	3902.11		2035.26	3231.98		4777.66	3636.5		3806.74	2729.83		1221.89	2937.15
2755.28	3901.16		2035.36	3230.99		4778.21	3635.67		3806.96	2730.8		1222.88	2937.31
2754.97	3900.21		2035.47	3230		4778.76	3634.83		3807.19	2731.77		1223.86	2937.48
2754.66	3899.25		2035.57	3229		4779.31	3634		3807.41	2732.75		1224.85	2937.65
2754.35	3898.3		2035.68	3228.01		4779.86	3633.16		3807.63	2733.72		1225.83	2937.82
2754.04	3897.35		2035.78	3227.01		4780.41	3632.32		3807.86	2734.7		1226.82	2937.99
2753.73	3896.4		2035.89	3226.02		4780.96	3631.49		3808.08	2735.67		1227.81	2938.16
2753.42	3895.45		2035.99	3225.02		4781.5	3630.65		3808.3	2736.65		1228.79	2938.33
2753.11	3894.5		2036.1	3224.03		4782.05	3629.82		3808.52	2737.62		1229.78	2938.5
2752.8	3893.55		2036.2	3223.03		4782.6	3628.98		3808.75	2738.6		1230.76	2938.67
2752.49	3892.6		2036.31	3222.04		4783.15	3628.14		3808.97	2739.57		1231.75	2938.84
2752.18	3891.65		2036.41	3221.04		4783.7	3627.31		3809.19	2740.55		1232.73	2939
2751.87	3890.7		2036.52	3220.05		4784.25	3626.47		3809.42	2741.52		1233.72	2939.17
2751.56	3889.75		2036.62	3219.06		4784.8	3625.64		3809.64	2742.5		1234.71	2939.34
2751.25	3888.79		2036.73	3218.06		4785.35	3624.8		3809.86	2743.47		1235.69	2939.51
2750.94	3887.84		2036.83	3217.07		4785.89	3623.96		3810.09	2744.45		1236.68	2939.68
2750.64	3886.89		2036.94	3216.07		4786.44	3623.13		3810.31	2745.42		1237.66	2939.85
2750.33	3885.94		2037.04	3215.08		4786.99	3622.29		3810.53	2746.4		1238.65	2940.02
2750.02	3884.99		2037.15	3214.08		4787.54	3621.46		3810.76	2747.37		1239.63	2940.19
2749.71	3884.04		2037.25	3213.09		4788.09	3620.62		3810.98	2748.35		1240.62	2940.36
2749.4	3883.09		2037.36	3212.09		4788.64	3619.78		3811.2	2749.32		1241.6	2940.53
2749.09	3882.14		2037.46	3211.1		4789.19	3618.95		3811.43	2750.3		1242.59	2940.69
2748.78	3881.19		2037.57	3210.11		4789.73	3618.11		3811.65	2751.27		1243.58	2940.86
2748.47	3880.24		2037.67	3209.11		4790.28	3617.27		3811.87	2752.25		1244.56	2941.03
2748.16	3879.29		2037.77	3208.12		4790.83	3616.44		3812.1	2753.22		1245.55	2941.2
2747.85	3878.34		2037.88	3207.12		4791.38	3615.6		3812.32	2754.19		1246.53	2941.37
2747.54	3877.38		2037.98	3206.13		4791.93	3614.77		3812.54	2755.17		1247.52	2941.54
2747.23	3876.43		2038.09	3205.13		4792.48	3613.93		3812.77	2756.14		1248.5	2941.71
2746.92	3875.48		2038.19	3204.14		4793.03	3613.09		3812.99	2757.12		1249.49	2941.88
2746.61	3874.53		2038.3	3203.14		4793.57	3612.26		3813.21	2758.09		1250.47	2942.05
2746.3	3873.58		2038.4	3202.15		4794.12	3611.42		3813.43	2759.07		1251.46	2942.21
2745.99	3872.63		2038.51	3201.15		4794.67	3610.59		3813.66	2760.04		1252.45	2942.38
2745.68	3871.68		2038.61	3200.16		4795.22	3609.75		3813.88	2761.02		1253.43	2942.55
2745.37	3870.73		2038.72	3199.17		4795.77	3608.91		3814.1	2761.99		1254.42	2942.72
2745.06	3869.78		2038.82	3198.17		4796.32	3608.08		3814.33	2762.97		1255.4	2942.89
2744.75	3868.83		2038.92	3197.18		4796.86	3607.24		3814.55	2763.94		1256.39	2943.06
2744.44	3867.88		2039.03	3196.18		4797.41	3606.4		3814.77	2764.92		1257.37	2943.23
2744.13	3866.92		2039.13	3195.19		4797.96	3605.57		3815	2765.89		1258.36	2943.4
2743.82	3865.97		2039.24	3194.19		4798.51	3604.73		3815.22	2766.87		1259.35	2943.57
2743.52	3865.02		2039.34	3193.2		4799.06	3603.9		3815.44	2767.84		1260.33	2943.74
2743.21	3864.07		2039.45	3192.2		4799.61	3603.06		3815.67	2768.82		1261.32	2943.9
2742.9	3863.12		2039.55	3191.21		4800.15	3602.22		3815.89	2769.79		1262.3	2944.07
2742.59	3862.17		2039.66	3190.21		4800.7	3601.39		3816.11	2770.77		1263.29	2944.24
2742.28	3861.22		2039.76	3189.22		4801.25	3600.55		3816.34	2771.74		1264.27	2944.41
2741.97	3860.27		2039.86	3188.23		4801.8	3599.71		3816.56	2772.72		1265.26	2944.58
2741.66	3859.32		2039.97	3187.23		4802.35	3598.88		3816.78	2773.69		1266.24	2944.75
2741.35	3858.37		2040.07	3186.24		4802.89	3598.04		3817.01	2774.67		1267.23	2944.92
2741.04	3857.42		2040.18	3185.24		4803.44	3597.2		3817.23	2775.64		1268.22	2945.09
2740.73	3856.46		2040.28	3184.25		4803.99	3596.37		3817.45	2776.61		1269.2	2945.26
2740.42	3855.51		2040.39	3183.25		4804.54	3595.53		3817.67	2777.59		1270.19	2945.43
2740.11	3854.56		2040.49	3182.26		4805.09	3594.69		3817.9	2778.56		1271.17	2945.59
2739.8	3853.61		2040.59	3181.26		4805.63	3593.86		3818.12	2779.54		1272.16	2945.76
2739.49	3852.66		2040.7	3180.27		4806.18	3593.02		3818.34	2780.51		1273.14	2945.93
2739.18	3851.71		2040.8	3179.27		4806.73	3592.19		3818.57	2781.49		1274.13	2946.1
2738.87	3850.76		2040.91	3178.28		4807.28	3591.35		3818.79	2782.46		1275.12	2946.27
2738.56	3849.81		2041.01	3177.29		4807.83	3590.51		3819.01	2783.44		1276.1	2946.44
2738.25	3848.86		2041.11	3176.29		4808.37	3589.68		3819.24	2784.41		1277.09	2946.61
2737.94	3847.91		2041.22	3175.3		4808.92	3588.84		3819.46	2785.39		1278.07	2946.78
2737.63	3846.96		2041.32	3174.3		4809.47	3588		3819.68	2786.36		1279.06	2946.95
2737.32	3846.01		2041.43	3173.31		4810.02	3587.17		3819.91	2787.34		1280.04	2947.11
2737.01	3845.05		2041.53	3172.31		4810.57	3586.33		3820.13	2788.31		1281.03	2947.28
2736.7	3844.1		2041.63	3171.32		4811.11	3585.49		3820.35	2789.29		1282.01	2947.45
2736.4	3843.15		2041.74	3170.32		4811.66	3584.66		3820.57	2790.26		1283	2947.62
2736.09	3842.2		2041.84	3169.33		4812.21	3583.82		3820.8	2791.24		1283.99	2947.79
2735.78	3841.25		2041.95	3168.33		4812.76	3582.98		3821.02	2792.21		1284.97	2947.96
2735.47	3840.3		2042.05	3167.34		4813.3	3582.15		3821.24	2793.19		1285.96	2948.13
2735.16	3839.35		2042.15	3166.35		4813.85	3581.31		3821.47	2794.16		1286.94	2948.3
2734.85	3838.4		2042.26	3165.35		4814.4	3580.47		3821.69	2795.14		1287.93	2948.47
2734.54	3837.45		2042.36	3164.36		4814.95	3579.64		3821.91	2796.11		1288.91	2948.63
2734.23	3836.5		2042.46	3163.36		4815.49	3578.8		3822.14	2797.09		1289.9	2948.8
2733.92	3835.55		2042.57	3162.37		4816.04	3577.96		3822.36	2798.06		1290.89	2948.97
2733.61	3834.59		2042.67	3161.37		4816.59	3577.12		3822.58	2799.04		1291.87	2949.14
2733.3	3833.64		2042.78	3160.38		4817.14	3576.29		3822.81	2800.01		1292.86	2949.31
2732.99	3832.69		2042.88	3159.38		4817.68	3575.45		3823.03	2800.98		1293.84	2949.48
2732.68	3831.74		2042.98	3158.39		4818.23	3574.61		3823.25	2801.96		1294.83	2949.65
2732.37	3830.79		2043.09	3157.39		4818.78	3573.78		3823.47	2802.93		1295.81	2949.82
2732.06	3829.84		2043.19	3156.4		4819.33	3572.94		3823.7	2803.91		1296.8	2949.99
2731.75	3828.89		2043.29	3155.4		4819.87	3572.1		3823.92	2804.88		1297.79	2950.16
2731.44	3827.94		2043.4	3154.41		4820.42	3571.27		3824.14	2805.86		1298.77	2950.32
2731.13	3826.99		2043.5	3153.42		4820.97	3570.43		3824.37	2806.83		1299.76	2950.49
2730.82	3826.04		2043.6	3152.42		4821.51	3569.59		3824.59	2807.81		1300.74	2950.66
2730.51	3825.09		2043.71	3151.43		4822.06	3568.76		3824.81	2808.78		1301.73	2950.83
2730.2	3824.13		2043.81	3150.43		4822.61	3567.92		3825.04	2809.76		1302.71	2951
2729.89	3823.18		2043.91	3149.44		4823.16	3567.08		3825.26	2810.73		1303.7	2951.17
2729.59	3822.23		2044.02	3148.44		4823.7	3566.24		3825.48	2811.71		1304.68	2951.34
2729.28	3821.28		2044.12	3147.45		4824.25	3565.41		3825.7	2812.68		1305.67	2951.51
2728.97	3820.33		2044.22	3146.45		4824.8	3564.57		3825.93	2813.66		1306.66	2951.68
2728.66	3819.38		2044.33	3145.46		4825.34	3563.73		3826.15	2814.63		1307.64	2951.84
2728.35	3818.43		2044.43	3144.46		4825.89	3562.9		3826.37	2815.61		1308.63	2952.01
2728.04	3817.48		2044.53	3143.47		4826.44	3562.06		3826.6	2816.58		1309.61	2952.18
2727.73	3816.53		2044.64	3142.47		4826.98	3561.22		3826.82	2817.56		1310.6	2952.35
2727.42	3815.58		2044.74	3141.48		4827.53	3560.38		3827.04	2818.53		1311.58	2952.52
2727.11	3814.63		2044.84	3140.48		4828.08	3559.55		3827.27	2819.51		1312.57	2952.69
2726.8	3813.67		2044.95	3139.49		4828.62	3558.71		3827.49	2820.48		1313.56	2952.86
2726.49	3812.72		2045.05	3138.5		4829.17	3557.87		3827.71	2821.46		1314.54	2953.03
2726.18	3811.77		2045.15	3137.5		4829.72	3557.03		3827.93	2822.43		1315.53	2953.2
2725.87	3810.82		2045.25	3136.51		4830.26	3556.2		3828.16	2823.41		1316.51	2953.36
2725.56	3809.87		2045.36	3135.51		4830.81	3555.36		3828.38	2824.38		1317.5	2953.53
2725.25	3808.92		2045.46	3134.52		4831.36	3554.52		3828.6	2825.36		1318.48	2953.7
2724.94	3807.97		2045.56	3133.52		4831.9	3553.68		3828.83	2826.33		1319.47	2953.87
2724.63	3807.02		2045.67	3132.53		4832.45	3552.85		3829.05	2827.3		1320.45	2954.04
2724.32	3806.07		2045.77	3131.53		4833	3552.01		3829.27	2828.28		1321.44	2954.21
2724.01	3805.12		2045.87	3130.54		4833.54	3551.17		3829.5	2829.25		1322.43	2954.38
2723.7	3804.17		2045.97	3129.54		4834.09	3550.33		3829.72	2830.23		1323.41	2954.55
2723.39	3803.22		2046.08	3128.55		4834.63	3549.5		3829.94	2831.2		1324.4	2954.72
2723.09	3802.26		2046.18	3127.55		4835.18	3548.66		3830.16	2832.18		1325.38	2954.88
2722.78	3801.31		2046.28	3126.56		4835.73	3547.82		3830.39	2833.15		1326.37	2955.05
2722.47	3800.36		2046.38	3125.56		4836.27	3546.98		3830.61	2834.13		1327.35	2955.22
2722.16	3799.41		2046.49	3124.57		4836.82	3546.14		3830.83	2835.1		1328.34	2955.39
2721.85	3798.46		2046.59	3123.57		4837.36	3545.31		3831.06	2836.08		1329.33	2955.56
2721.54	3797.51		2046.69	3122.58		4837.91	3544.47		3831.28	2837.05		1330.31	2955.73
2721.23	3796.56		2046.79	3121.58		4838.45	3543.63		3831.5	2838.03		1331.3	2955.9
2720.92	3795.61		2046.89	3120.59		4839	3542.79		3831.73	2839		1332.28	2956.07
2720.61	3794.66		2047	3119.6		4839.55	3541.95		3831.95	2839.98		1333.27	2956.23
2720.3	3793.71		2047.1	3118.6		4840.09	3541.12		3832.17	2840.95		1334.25	2956.4
2719.99	3792.76		2047.2	3117.61		4840.64	3540.28		3832.39	2841.93		1335.24	2956.57
2719.68	3791.8		2047.3	3116.61		4841.18	3539.44		3832.62	2842.9		1336.22	2956.74
2719.37	3790.85		2047.4	3115.62		4841.73	3538.6		3832.84	2843.88		1337.21	2956.91
2719.06	3789.9		2047.51	3114.62		4842.27	3537.76		3833.06	2844.85		1338.2	2957.08
2718.75	3788.95		2047.61	3113.63		4842.82	3536.93		3833.29	2845.83		1339.18	2957.25
2718.44	3788		2047.71	3112.63		4843.36	3536.09		3833.51	2846.8		1340.17	2957.42
2718.13	3787.05		2047.81	3111.64		4843.91	3535.25		3833.73	2847.78		1341.15	2957.59
2717.82	3786.1		2047.91	3110.64		4844.45	3534.41		3833.95	2848.75		1342.14	2957.75
2717.51	3785.15		2048.01	3109.65		4845	3533.57		3834.18	2849.73		1343.12	2957.92
2717.2	3784.2		2048.12	3108.65		4845.54	3532.73		3834.4	2850.7		1344.11	2958.09
2716.89	3783.25		2048.22	3107.66		4846.09	3531.89		3834.62	2851.68		1345.1	2958.26
2716.59	3782.3		2048.32	3106.66		4846.63	3531.06		3834.85	2852.65		1346.08	2958.43
2716.28	3781.34		2048.42	3105.67		4847.18	3530.22		3835.07	2853.63		1347.07	2958.6
2715.97	3780.39		2048.52	3104.67		4847.72	3529.38		3835.29	2854.6		1348.05	2958.77
2715.66	3779.44		2048.62	3103.68		4848.27	3528.54		3835.51	2855.58		1349.04	2958.94
2715.35	3778.49		2048.72	3102.68		4848.81	3527.7		3835.74	2856.55		1350.02	2959.11
2715.04	3777.54		2048.82	3101.69		4849.36	3526.86		3835.96	2857.52		1351.01	2959.27
2714.73	3776.59		2048.92	3100.69		4849.9	3526.02		3836.18	2858.5		1352	2959.44
2714.42	3775.64		2049.03	3099.7		4850.44	3525.18		3836.41	2859.47		1352.98	2959.61
2714.11	3774.69		2049.13	3098.7		4850.99	3524.35		3836.63	2860.45		1353.97	2959.78
2713.8	3773.74		2049.23	3097.71		4851.53	3523.51		3836.85	2861.42		1354.95	2959.95
2713.49	3772.79		2049.33	3096.71		4852.08	3522.67		3837.07	2862.4		1355.94	2960.12
2713.18	3771.84		2049.43	3095.72		4852.62	3521.83		3837.3	2863.37		1356.92	2960.29
2712.87	3770.88		2049.53	3094.72		4853.16	3520.99		3837.52	2864.35		1357.91	2960.46
2712.56	3769.93		2049.63	3093.73		4853.71	3520.15		3837.74	2865.32		1358.89	2960.62
2712.25	3768.98		2049.73	3092.73		4854.25	3519.31		3837.97	2866.3		1359.88	2960.79
2711.94	3768.03		2049.83	3091.74		4854.79	3518.47		3838.19	2867.27		1360.87	2960.96
2711.63	3767.08		2049.93	3090.74		4855.34	3517.63		3838.41	2868.25		1361.85	2961.13
2711.32	3766.13		2050.03	3089.75		4855.88	3516.79		3838.63	2869.22		1362.84	2961.3
2711.01	3765.18		2050.13	3088.75		4856.42	3515.95		3838.86	2870.2		1363.82	2961.47
2710.7	3764.23		2050.23	3087.76		4856.97	3515.11		3839.08	2871.17		1364.81	2961.64
2710.39	3763.28		2050.33	3086.76		4857.51	3514.27		3839.3	2872.15		1365.79	2961.81
2710.09	3762.33		2050.43	3085.77		4858.05	3513.43		3839.53	2873.12		1366.78	2961.98
2709.78	3761.38		2050.53	3084.77		4858.59	3512.59		3839.75	2874.1		1367.77	2962.14
2709.47	3760.42		2050.63	3083.78		4859.14	3511.75		3839.97	2875.07		1368.75	2962.31
2709.16	3759.47		2050.72	3082.78		4859.68	3510.91		3840.19	2876.05		1369.74	2962.48
2708.85	3758.52		2050.82	3081.79		4860.22	3510.07		3840.42	2877.02		1370.72	2962.65
2708.54	3757.57		2050.92	3080.79		4860.76	3509.23		3840.64	2878		1371.71	2962.82
2708.23	3756.62		2051.02	3079.8		4861.3	3508.39		3840.86	2878.97		1372.69	2962.99
2707.92	3755.67		2051.12	3078.8		4861.85	3507.55		3841.08	2879.95		1373.68	2963.16
2707.61	3754.72		2051.22	3077.81		4862.39	3506.71		3841.31	2880.92		1374.67	2963.33
2707.3	3753.77		2051.32	3076.81		4862.93	3505.87		3841.53	2881.9		1375.65	2963.49
2706.99	3752.82		2051.41	3075.82		4863.47	3505.03		3841.75	2882.87		1376.64	2963.66
2706.68	3751.87		2051.51	3074.82		4864.01	3504.19		3841.98	2883.85		1377.62	2963.83
2706.37	3750.92		2051.61	3073.83		4864.55	3503.35		3842.2	2884.82		1378.61	2964
2706.06	3749.97		2051.71	3072.83		4865.09	3502.5		3842.42	2885.8		1379.59	2964.17
2705.75	3749.01		2051.8	3071.84		4865.63	3501.66		3842.64	2886.77		1380.58	2964.34
2705.44	3748.06		2051.9	3070.84		4866.17	3500.82		3842.87	2887.75		1381.56	2964.51
2705.13	3747.11		2052	3069.85		4866.71	3499.98		3843.09	2888.72		1382.55	2964.68
2704.82	3746.16		2052.1	3068.85		4867.25	3499.14		3843.31	2889.7		1383.54	2964.84
2704.51	3745.21		2052.19	3067.86		4867.79	3498.3		3843.53	2890.67		1384.52	2965.01
2704.2	3744.26		2052.29	3066.86		4868.33	3497.45		3843.76	2891.65		1385.51	2965.18
2703.9	3743.31		2052.39	3065.87		4868.87	3496.61		3843.98	2892.62		1386.49	2965.35
2703.59	3742.36		2052.48	3064.87		4869.41	3495.77		3844.2	2893.59		1387.48	2965.52
2703.28	3741.41		2052.58	3063.87		4869.95	3494.93		3844.43	2894.57		1388.46	2965.69
2702.97	3740.46		2052.67	3062.88		4870.49	3494.08		3844.65	2895.54		1389.45	2965.86
2702.66	3739.51		2052.77	3061.88		4871.03	3493.24		3844.87	2896.52		1390.44	2966.03
2702.35	3738.55		2052.86	3060.89		4871.57	3492.4		3845.09	2897.49		1391.42	2966.19
2702.04	3737.6		2052.96	3059.89		4872.1	3491.56		3845.32	2898.47		1392.41	2966.36
2701.73	3736.65		2053.05	3058.9		4872.64	3490.71		3845.54	2899.44		1393.39	2966.53
2701.42	3735.7		2053.15	3057.9		4873.18	3489.87		3845.76	2900.42		1394.38	2966.7
2701.11	3734.75		2053.24	3056.91		4873.72	3489.03		3845.98	2901.39		1395.36	2966.87
2700.8	3733.8		2053.33	3055.91		4874.25	3488.18		3846.21	2902.37		1396.35	2967.04
2700.49	3732.85		2053.43	3054.91		4874.79	3487.34		3846.43	2903.34		1397.34	2967.21
2700.18	3731.9		2053.52	3053.92		4875.33	3486.49		3846.65	2904.32		1398.32	2967.38
2699.87	3730.95		2053.61	3052.92		4875.86	3485.65		3846.88	2905.29		1399.31	2967.54
2699.56	3730		2053.7	3051.93		4876.4	3484.81		3847.1	2906.27		1400.29	2967.71
2699.25	3729.05		2053.79	3050.93		4876.93	3483.96		3847.32	2907.24		1401.28	2967.88
2698.94	3728.09		2053.88	3049.94		4877.47	3483.12		3847.54	2908.22		1402.26	2968.05
2698.63	3727.14		2053.97	3048.94		4878	3482.27		3847.77	2909.19		1403.25	2968.22
2698.32	3726.19		2054.06	3047.94		4878.54	3481.43		3847.99	2910.17		1404.23	2968.39
2698.02	3725.24		2054.15	3046.95		4879.07	3480.58		3848.21	2911.14		1405.22	2968.56
2697.71	3724.29		2054.24	3045.95		4879.6	3479.73		3848.43	2912.12		1406.21	2968.73
2697.4	3723.34		2054.33	3044.96		4880.14	3478.89		3848.66	2913.09		1407.19	2968.89
2697.09	3722.39		2054.42	3043.96		4880.67	3478.04		3848.88	2914.07		1408.18	2969.06
2696.78	3721.44		2054.5	3042.96		4881.2	3477.19		3849.1	2915.04		1409.16	2969.23
2696.47	3720.49		2054.59	3041.97		4881.73	3476.35		3849.32	2916.02		1410.15	2969.4
2696.16	3719.54		2054.67	3040.97		4882.26	3475.5		3849.55	2916.99		1411.13	2969.57
2695.85	3718.59		2054.76	3039.97		4882.79	3474.65		3849.77	2917.97		1412.12	2969.74
2695.54	3717.63		2054.84	3038.98		4883.32	3473.8		3849.99	2918.94		1413.11	2969.91
2695.23	3716.68		2054.92	3037.98		4883.85	3472.96		3850.21	2919.92		1414.09	2970.08
2694.92	3715.73		2055	3036.98		4884.38	3472.11		3850.44	2920.89		1415.08	2970.24
2694.61	3714.78		2055.08	3035.99		4884.91	3471.26		3850.66	2921.87		1416.06	2970.41
2694.3	3713.83		2055.15	3034.99		4885.44	3470.41		3850.88	2922.84		1417.05	2970.58
2693.99	3712.88		2055.22	3033.99		4885.96	3469.56		3851.1	2923.82		1418.03	2970.75
2693.68	3711.93		2055.29	3032.99		4886.49	3468.71		3851.33	2924.79		1419.02	2970.92
2693.37	3710.98		2055.34	3032		4887.02	3467.86		3851.55	2925.77		1420.01	2971.09
2693.06	3710.03		2055.4	3031		4887.54	3467.01		3851.77	2926.74		1420.99	2971.26
2692.75	3709.08		2055.45	3030		4888.07	3466.16		3851.99	2927.72		1421.98	2971.43
2692.44	3708.13		2055.49	3029		4888.59	3465.3		3852.22	2928.69		1422.96	2971.59
2692.13	3707.17		2055.53	3028		4889.11	3464.45		3852.44	2929.67		1423.95	2971.76
2691.83	3706.22		2055.56	3027		4889.63	3463.6		3852.66	2930.64		1424.93	2971.93
2691.52	3705.27		2055.6	3026		4890.16	3462.75		3852.88	2931.62		1425.92	2972.1
2691.21	3704.32		2055.63	3025		4890.68	3461.89		3853.11	2932.59		1426.91	2972.27
2690.9	3703.37		2055.66	3024		4891.2	3461.04		3853.33	2933.57		1427.89	2972.44
2690.59	3702.42		2055.69	3023		4891.72	3460.18		3853.55	2934.54		1428.88	2972.61
2690.28	3701.47		2055.74	3022		4892.24	3459.33		3853.77	2935.52		1429.86	2972.78
2689.97	3700.52		2055.8	3021.01		4892.75	3458.47		3854	2936.49		1430.85	2972.94
2689.66	3699.57		2055.88	3020.01		4893.27	3457.62		3854.22	2937.47		1431.83	2973.11
2689.35	3698.62		2055.99	3019.01		4893.79	3456.76		3854.44	2938.44		1432.82	2973.28
2689.04	3697.67		2056.13	3018.02		4894.31	3455.91		3854.66	2939.42		1433.8	2973.45
2688.73	3696.71		2056.3	3017.04		4894.82	3455.05		3854.89	2940.39		1434.79	2973.62
2688.42	3695.76		2056.49	3016.06		4895.34	3454.19		3855.11	2941.37		1435.78	2973.79
2688.11	3694.81		2056.73	3015.09		4895.85	3453.34		3855.33	2942.34		1436.76	2973.96
2687.8	3693.86		2057.01	3014.13		4896.37	3452.48		3855.55	2943.32		1437.75	2974.12
2687.49	3692.91		2057.35	3013.18		4896.88	3451.62		3855.78	2944.29		1438.73	2974.29
2687.18	3691.96		2057.71	3012.25		4897.4	3450.76		3856	2945.27		1439.72	2974.46
2686.87	3691.01		2058.1	3011.33		4897.91	3449.91		3856.22	2946.24		1440.7	2974.63
2686.56	3690.06		2058.51	3010.42		4898.42	3449.05		3856.44	2947.22		1441.69	2974.8
2686.26	3689.11		2058.92	3009.51		4898.94	3448.19		3856.67	2948.19		1442.68	2974.97
2685.95	3688.16		2059.33	3008.6		4899.45	3447.33		3856.89	2949.17		1443.66	2975.14
2685.64	3687.21		2059.72	3007.68		4899.97	3446.47		3857.11	2950.14		1444.65	2975.31
2685.33	3686.25		2060.08	3006.74		4900.48	3445.62		3857.33	2951.12		1445.63	2975.47
2685.02	3685.3		2060.41	3005.8		4900.99	3444.76		3857.56	2952.09		1446.62	2975.64
2684.71	3684.35		2060.68	3004.84		4901.5	3443.9		3857.78	2953.07		1447.6	2975.81
2684.4	3683.4		2060.9	3003.86		4902.02	3443.04		3858	2954.04		1448.59	2975.98
2684.09	3682.45		2061.06	3002.87		4902.53	3442.18		3858.22	2955.02		1449.58	2976.15
2683.78	3681.5		2061.15	3001.88		4903.04	3441.32		3858.45	2955.99		1450.56	2976.32
2683.47	3680.55		2061.19	3000.88		4903.56	3440.47		3858.67	2956.97		1451.55	2976.49
2683.16	3679.6		2061.18	2999.88		4904.07	3439.61		3858.89	2957.94		1452.53	2976.65
2682.85	3678.65		2061.13	2998.88		4904.58	3438.75		3859.11	2958.92		1453.52	2976.82
2682.54	3677.7		2061.05	2997.88		4905.1	3437.89		3859.33	2959.89		1454.5	2976.99
2682.23	3676.75		2060.93	2996.89		4905.61	3437.03		3859.56	2960.87		1455.49	2977.16
2681.92	3675.79		2060.8	2995.9		4906.12	3436.17		3859.78	2961.84		1456.48	2977.33
2681.61	3674.84		2060.65	2994.91		4906.64	3435.32		3860	2962.81		1457.46	2977.5
2681.3	3673.89		2060.48	2993.92		4907.15	3434.46		3860.22	2963.79		1458.45	2977.67
2680.99	3672.94		2060.31	2992.94		4907.66	3433.6		3860.45	2964.76		1459.43	2977.84
2680.68	3671.99		2060.12	2991.96		4908.18	3432.74		3860.67	2965.74		1460.42	2978
2680.38	3671.04		2059.93	2990.97		4908.69	3431.88		3860.89	2966.71		1461.4	2978.17
2680.07	3670.09		2059.72	2990		4909.2	3431.02		3861.11	2967.69		1462.39	2978.34
2679.76	3669.14		2059.51	2989.02		4909.71	3430.17		3861.33	2968.66		1463.37	2978.51
2679.45	3668.19		2059.28	2988.05		4910.23	3429.31		3861.56	2969.64		1464.36	2978.68
2679.14	3667.24		2059.04	2987.07		4910.74	3428.45		3861.78	2970.61		1465.35	2978.85
2678.83	3666.29		2058.8	2986.11		4911.25	3427.59		3862	2971.59		1466.33	2979.02
2678.52	3665.33		2058.54	2985.14		4911.77	3426.73		3862.22	2972.56		1467.32	2979.18
2678.21	3664.38		2058.28	2984.17		4912.28	3425.87		3862.45	2973.54		1468.3	2979.35
2677.9	3663.43		2058	2983.21		4912.79	3425.02		3862.67	2974.51		1469.29	2979.52
2677.59	3662.48		2057.73	2982.25		4913.31	3424.16		3862.89	2975.49		1470.27	2979.69
2677.28	3661.53		2057.45	2981.29		4913.82	3423.3		3863.11	2976.46		1471.26	2979.86
2676.97	3660.58		2057.16	2980.33		4914.33	3422.44		3863.33	2977.44		1472.25	2980.03
2676.66	3659.63		2056.88	2979.37		4914.84	3421.58		3863.56	2978.41		1473.23	2980.2
2676.35	3658.68		2056.59	2978.42		4915.36	3420.72		3863.78	2979.39		1474.22	2980.36
2676.04	3657.73		2056.3	2977.46		4915.87	3419.86		3864	2980.36		1475.2	2980.53
2675.73	3656.78		2056.02	2976.5		4916.38	3419.01		3864.22	2981.34		1476.19	2980.7
2675.42	3655.83		2055.73	2975.54		4916.9	3418.15		3864.45	2982.31		1477.17	2980.87
2675.11	3654.87		2055.44	2974.58		4917.41	3417.29		3864.67	2983.29		1478.16	2981.04
2674.81	3653.92		2055.15	2973.63		4917.92	3416.43		3864.89	2984.26		1479.15	2981.21
2674.5	3652.97		2054.87	2972.67		4918.44	3415.57		3865.11	2985.24		1480.13	2981.38
2674.19	3652.02		2054.58	2971.71		4918.95	3414.71		3865.33	2986.21		1481.12	2981.54
2673.88	3651.07		2054.29	2970.75		4919.46	3413.86		3865.56	2987.19		1482.1	2981.71
2673.57	3650.12		2054	2969.8		4919.97	3413		3865.78	2988.17		1483.09	2981.88
2673.26	3649.17		2053.72	2968.84		4920.49	3412.14		3866	2989.14		1484.07	2982.05
2672.95	3648.22		2053.43	2967.88		4921	3411.28		3866.22	2990.12		1485.06	2982.22
2672.64	3647.27		2053.14	2966.92		4921.51	3410.42		3866.44	2991.09		1486.05	2982.39
2672.33	3646.32		2052.85	2965.96		4922.03	3409.56		3866.67	2992.07		1487.03	2982.56
2672.02	3645.36		2052.56	2965.01		4922.54	3408.7		3866.89	2993.04		1488.02	2982.72
2671.71	3644.41		2052.28	2964.05		4923.05	3407.85		3867.11	2994.02		1489	2982.89
2671.4	3643.46		2051.99	2963.09		4923.56	3406.99		3867.33	2994.99		1489.99	2983.06
2671.09	3642.51		2051.7	2962.13		4924.08	3406.13		3867.55	2995.97		1490.97	2983.23
2670.78	3641.56		2051.41	2961.18		4924.59	3405.27		3867.78	2996.94		1491.96	2983.4
2670.47	3640.61		2051.13	2960.22		4925.1	3404.41		3868	2997.92		1492.95	2983.57
2670.16	3639.66		2050.84	2959.26		4925.62	3403.55		3868.22	2998.89		1493.93	2983.74
2669.85	3638.71		2050.55	2958.3		4926.13	3402.7		3868.44	2999.87		1494.92	2983.9
2669.54	3637.76		2050.26	2957.35		4926.64	3401.84		3868.66	3000.84		1495.9	2984.07
2669.24	3636.81		2049.98	2956.39		4927.15	3400.98		3868.89	3001.82		1496.89	2984.24
2668.93	3635.86		2049.69	2955.43		4927.67	3400.12		3869.11	3002.79		1497.87	2984.41
2668.62	3634.9		2049.4	2954.47		4928.18	3399.26		3869.33	3003.77		1498.86	2984.58
2668.31	3633.95		2049.11	2953.51		4928.69	3398.4		3869.55	3004.74		1499.85	2984.75
2668	3633		2048.83	2952.56		4929.21	3397.54		3869.77	3005.72		1500.83	2984.92
2667.69	3632.05		2048.54	2951.6		4929.72	3396.69		3870	3006.69		1501.82	2985.08
2667.38	3631.1		2048.25	2950.64		4930.23	3395.83		3870.22	3007.67		1502.8	2985.25
2667.07	3630.15		2047.96	2949.68		4930.74	3394.97		3870.44	3008.64		1503.79	2985.42
2666.76	3629.2		2047.68	2948.73		4931.26	3394.11		3870.66	3009.62		1504.77	2985.59
2666.45	3628.25		2047.39	2947.77		4931.77	3393.25		3870.88	3010.59		1505.76	2985.76
2666.14	3627.3		2047.1	2946.81		4932.28	3392.39		3871.11	3011.57		1506.75	2985.93
2665.83	3626.35		2046.81	2945.85		4932.79	3391.53		3871.33	3012.54		1507.73	2986.1
2665.52	3625.4		2046.53	2944.89		4933.31	3390.68		3871.55	3013.52		1508.72	2986.26
2665.21	3624.44		2046.24	2943.94		4933.82	3389.82		3871.77	3014.49		1509.7	2986.43
2664.9	3623.49		2045.95	2942.98		4934.33	3388.96		3871.99	3015.47		1510.69	2986.6
2664.59	3622.54		2045.66	2942.02		4934.85	3388.1		3872.21	3016.44		1511.67	2986.77
2664.28	3621.59		2045.38	2941.06		4935.36	3387.24		3872.44	3017.42		1512.66	2986.94
2663.98	3620.64		2045.09	2940.11		4935.87	3386.38		3872.66	3018.39		1513.65	2987.11
2663.67	3619.69		2044.8	2939.15		4936.38	3385.52		3872.88	3019.37		1514.63	2987.27
2663.36	3618.74		2044.51	2938.19		4936.9	3384.67		3873.1	3020.34		1515.62	2987.44
2663.05	3617.79		2044.23	2937.23		4937.41	3383.81		3873.32	3021.32		1516.6	2987.61
2662.74	3616.84		2043.94	2936.27		4937.92	3382.95		3873.55	3022.29		1517.59	2987.78
2662.43	3615.89		2043.65	2935.32		4938.43	3382.09		3873.77	3023.27		1518.57	2987.95
2662.12	3614.94		2043.36	2934.36		4938.95	3381.23		3873.99	3024.24		1519.56	2988.12
2661.81	3613.98		2043.08	2933.4		4939.46	3380.37		3874.21	3025.22		1520.55	2988.29
2661.5	3613.03		2042.79	2932.44		4939.97	3379.51		3874.43	3026.19		1521.53	2988.45
2661.19	3612.08		2042.5	2931.48		4940.48	3378.66		3874.65	3027.17		1522.52	2988.62
2660.88	3611.13		2042.21	2930.53		4941	3377.8		3874.88	3028.14		1523.5	2988.79
2660.57	3610.18		2041.93	2929.57		4941.51	3376.94		3875.1	3029.12		1524.49	2988.96
2660.26	3609.23		2041.64	2928.61		4942.02	3376.08		3875.32	3030.09		1525.47	2989.13
2659.95	3608.28		2041.35	2927.65		4942.53	3375.22		3875.54	3031.07		1526.46	2989.3
2659.64	3607.33		2041.06	2926.7		4943.05	3374.36		3875.76	3032.04		1527.45	2989.46
2659.33	3606.38		2040.78	2925.74		4943.56	3373.5		3875.98	3033.02		1528.43	2989.63
2659.02	3605.43		2040.49	2924.78		4944.07	3372.64		3876.21	3033.99		1529.42	2989.8
2658.72	3604.48		2040.2	2923.82		4944.58	3371.79		3876.43	3034.97		1530.4	2989.97
2658.41	3603.52		2039.92	2922.86		4945.1	3370.93		3876.65	3035.94		1531.39	2990.14
2658.1	3602.57		2039.63	2921.91		4945.61	3370.07		3876.87	3036.92		1532.37	2990.31
2657.79	3601.62		2039.34	2920.95		4946.12	3369.21		3877.09	3037.89		1533.36	2990.48
2657.48	3600.67		2039.05	2919.99		4946.63	3368.35		3877.31	3038.87		1534.35	2990.64
2657.17	3599.72		2038.77	2919.03		4947.15	3367.49		3877.53	3039.84		1535.33	2990.81
2656.86	3598.77		2038.48	2918.08		4947.66	3366.63		3877.76	3040.82		1536.32	2990.98
2656.55	3597.82		2038.19	2917.12		4948.17	3365.78		3877.98	3041.8		1537.3	2991.15
2656.24	3596.87		2037.9	2916.16		4948.68	3364.92		3878.2	3042.77		1538.29	2991.32
2655.93	3595.92		2037.62	2915.2		4949.2	3364.06		3878.42	3043.75		1539.27	2991.49
2655.62	3594.97		2037.33	2914.24		4949.71	3363.2		3878.64	3044.72		1540.26	2991.65
2655.31	3594.01		2037.04	2913.29		4950.22	3362.34		3878.86	3045.7		1541.25	2991.82
2655	3593.06		2036.75	2912.33		4950.73	3361.48		3879.08	3046.67		1542.23	2991.99
2654.69	3592.11		2036.47	2911.37		4951.25	3360.62		3879.31	3047.65		1543.22	2992.16
2654.38	3591.16		2036.18	2910.41		4951.76	3359.76		3879.53	3048.62		1544.2	2992.33
2654.07	3590.21		2035.89	2909.46		4952.27	3358.9		3879.75	3049.6		1545.19	2992.5
2653.77	3589.26		2035.61	2908.5		4952.78	3358.05		3879.97	3050.57		1546.17	2992.66
2653.46	3588.31		2035.32	2907.54		4953.29	3357.19		3880.19	3051.55		1547.16	2992.83
2653.15	3587.36		2035.03	2906.58		4953.81	3356.33		3880.41	3052.52		1548.15	2993
2652.84	3586.41		2034.74	2905.62		4954.32	3355.47		3880.63	3053.5		1549.13	2993.17
2652.53	3585.46		2034.46	2904.67		4954.83	3354.61		3880.86	3054.47		1550.12	2993.34
2652.22	3584.51		2034.17	2903.71		4955.34	3353.75		3881.08	3055.45		1551.1	2993.51
2651.91	3583.55		2033.88	2902.75		4955.86	3352.89		3881.3	3056.42		1552.09	2993.67
2651.6	3582.6		2033.59	2901.79		4956.37	3352.03		3881.52	3057.4		1553.07	2993.84
2651.29	3581.65		2033.31	2900.83		4956.88	3351.18		3881.74	3058.37		1554.06	2994.01
2650.98	3580.7		2033.02	2899.88		4957.39	3350.32		3881.96	3059.35		1555.05	2994.18
2650.67	3579.75		2032.73	2898.92		4957.9	3349.46		3882.18	3060.32		1556.03	2994.35
2650.36	3578.8		2032.45	2897.96		4958.42	3348.6		3882.4	3061.3		1557.02	2994.52
2650.05	3577.85		2032.16	2897		4958.93	3347.74		3882.63	3062.27		1558	2994.69
2649.74	3576.9		2031.87	2896.05		4959.44	3346.88		3882.85	3063.25		1558.99	2994.85
2649.43	3575.95		2031.58	2895.09		4959.95	3346.02		3883.07	3064.22		1559.97	2995.02
2649.12	3575		2031.3	2894.13		4960.46	3345.16		3883.29	3065.2		1560.96	2995.19
2648.81	3574.05		2031.01	2893.17		4960.98	3344.3		3883.51	3066.18		1561.95	2995.36
2648.51	3573.09		2030.72	2892.21		4961.49	3343.44		3883.73	3067.15		1562.93	2995.53
2648.2	3572.14		2030.43	2891.26		4962	3342.59		3883.95	3068.13		1563.92	2995.7
2647.89	3571.19		2030.15	2890.3		4962.51	3341.73		3884.17	3069.1		1564.9	2995.86
2647.58	3570.24		2029.86	2889.34		4963.02	3340.87		3884.39	3070.08		1565.89	2996.03
2647.27	3569.29		2029.57	2888.38		4963.54	3340.01		3884.62	3071.05		1566.87	2996.2
2646.96	3568.34		2029.29	2887.42		4964.05	3339.15		3884.84	3072.03		1567.86	2996.37
2646.65	3567.39		2029	2886.47		4964.56	3338.29		3885.06	3073		1568.85	2996.54
2646.34	3566.44		2028.71	2885.51		4965.07	3337.43		3885.28	3073.98		1569.83	2996.71
2646.03	3565.49		2028.42	2884.55		4965.58	3336.57		3885.5	3074.95		1570.82	2996.87
2645.72	3564.54		2028.14	2883.59		4966.1	3335.71		3885.72	3075.93		1571.8	2997.04
2645.41	3563.58		2027.85	2882.63		4966.61	3334.85		3885.94	3076.9		1572.79	2997.21
2645.1	3562.63		2027.56	2881.68		4967.12	3334		3886.16	3077.88		1573.77	2997.38
2644.79	3561.68		2027.28	2880.72		4967.63	3333.14		3886.38	3078.85		1574.76	2997.55
2644.48	3560.73		2026.99	2879.76		4968.14	3332.28		3886.6	3079.83		1575.75	2997.71
2644.17	3559.78		2026.7	2878.8		4968.65	3331.42		3886.82	3080.8		1576.73	2997.88
2643.87	3558.83		2026.42	2877.85		4969.17	3330.56		3887.04	3081.78		1577.72	2998.05
2643.56	3557.88		2026.13	2876.89		4969.68	3329.7		3887.27	3082.76		1578.7	2998.22
2643.25	3556.93		2025.84	2875.93		4970.19	3328.84		3887.49	3083.73		1579.69	2998.39
2642.94	3555.98		2025.55	2874.97		4970.7	3327.98		3887.71	3084.71		1580.67	2998.56
2642.63	3555.03		2025.27	2874.01		4971.21	3327.12		3887.93	3085.68		1581.66	2998.72
2642.32	3554.08		2024.98	2873.06		4971.72	3326.26		3888.15	3086.66		1582.65	2998.89
2642.01	3553.12		2024.69	2872.1		4972.24	3325.4		3888.37	3087.63		1583.63	2999.06
2641.7	3552.17		2024.41	2871.14		4972.75	3324.54		3888.59	3088.61		1584.62	2999.23
2641.39	3551.22		2024.12	2870.18		4973.26	3323.68		3888.81	3089.58		1585.6	2999.4
2641.08	3550.27		2023.83	2869.22		4973.77	3322.83		3889.03	3090.56		1586.59	2999.57
2640.77	3549.32		2023.54	2868.27		4974.28	3321.97		3889.25	3091.53		1587.57	2999.73
2640.46	3548.37		2023.26	2867.31		4974.79	3321.11		3889.47	3092.51		1588.56	2999.9
2640.15	3547.42		2022.97	2866.35		4975.3	3320.25		3889.69	3093.48		1589.55	3000.07
2639.84	3546.47		2022.68	2865.39		4975.82	3319.39		3889.91	3094.46		1590.53	3000.24
2639.53	3545.52		2022.4	2864.43		4976.33	3318.53		3890.13	3095.43		1591.52	3000.41
2639.22	3544.57		2022.11	2863.48		4976.84	3317.67		3890.35	3096.41		1592.5	3000.58
2638.92	3543.62		2021.82	2862.52		4977.35	3316.81		3890.57	3097.39		1593.49	3000.74
2638.61	3542.66		2021.54	2861.56		4977.86	3315.95		3890.79	3098.36		1594.47	3000.91
2638.3	3541.71		2021.25	2860.6		4978.37	3315.09		3891.02	3099.34		1595.46	3001.08
2637.99	3540.76		2020.96	2859.64		4978.88	3314.23		3891.24	3100.31		1596.45	3001.25
2637.68	3539.81		2020.68	2858.69		4979.39	3313.37		3891.46	3101.29		1597.43	3001.42
2637.37	3538.86		2020.39	2857.73		4979.91	3312.51		3891.68	3102.26		1598.42	3001.58
2637.06	3537.91		2020.1	2856.77		4980.42	3311.65		3891.9	3103.24		1599.4	3001.75
2636.75	3536.96		2019.81	2855.81		4980.93	3310.79		3892.12	3104.21		1600.39	3001.92
2636.44	3536.01		2019.53	2854.85		4981.44	3309.93		3892.34	3105.19		1601.38	3002.09
2636.13	3535.06		2019.24	2853.9		4981.95	3309.07		3892.56	3106.16		1602.36	3002.26
2635.82	3534.11		2018.95	2852.94		4982.46	3308.21		3892.78	3107.14		1603.35	3002.43
2635.51	3533.15		2018.67	2851.98		4982.97	3307.36		3893	3108.12		1604.33	3002.59
2635.2	3532.2		2018.38	2851.02		4983.48	3306.5		3893.22	3109.09		1605.32	3002.76
2634.89	3531.25		2018.09	2850.06		4983.99	3305.64		3893.44	3110.07		1606.3	3002.93
2634.58	3530.3		2017.81	2849.11		4984.5	3304.78		3893.66	3111.04		1607.29	3003.1
2634.28	3529.35		2017.52	2848.15		4985.02	3303.92		3893.88	3112.02		1608.28	3003.27
2633.97	3528.4		2017.23	2847.19		4985.53	3303.06		3894.1	3112.99		1609.26	3003.43
2633.66	3527.45		2016.95	2846.23		4986.04	3302.2		3894.32	3113.97		1610.25	3003.6
2633.35	3526.5		2016.66	2845.27		4986.55	3301.34		3894.54	3114.94		1611.23	3003.77
2633.04	3525.55		2016.37	2844.32		4987.06	3300.48		3894.76	3115.92		1612.22	3003.94
2632.73	3524.6		2016.09	2843.36		4987.57	3299.62		3894.98	3116.9		1613.2	3004.11
2632.42	3523.65		2015.8	2842.4		4988.08	3298.76		3895.2	3117.87		1614.19	3004.27
2632.11	3522.69		2015.51	2841.44		4988.59	3297.9		3895.42	3118.85		1615.18	3004.44
2631.8	3521.74		2015.23	2840.48		4989.1	3297.04		3895.64	3119.82		1616.16	3004.61
2631.49	3520.79		2014.94	2839.53		4989.61	3296.18		3895.86	3120.8		1617.15	3004.78
2631.18	3519.84		2014.65	2838.57		4990.12	3295.32		3896.07	3121.77		1618.13	3004.95
2630.87	3518.89		2014.37	2837.61		4990.63	3294.46		3896.29	3122.75		1619.12	3005.12
2630.56	3517.94		2014.08	2836.65		4991.14	3293.6		3896.51	3123.72		1620.1	3005.28
2630.25	3516.99		2013.79	2835.69		4991.65	3292.74		3896.73	3124.7		1621.09	3005.45
2629.94	3516.04		2013.51	2834.74		4992.16	3291.88		3896.95	3125.68		1622.08	3005.62
2629.64	3515.09		2013.22	2833.78		4992.67	3291.02		3897.17	3126.65		1623.06	3005.79
2629.33	3514.14		2012.93	2832.82		4993.18	3290.16		3897.39	3127.63		1624.05	3005.96
2629.02	3513.18		2012.65	2831.86		4993.69	3289.3		3897.61	3128.6		1625.03	3006.12
2628.71	3512.23		2012.36	2830.9		4994.2	3288.44		3897.83	3129.58		1626.02	3006.29
2628.4	3511.28		2012.07	2829.95		4994.71	3287.58		3898.05	3130.55		1627	3006.46
2628.09	3510.33		2011.79	2828.99		4995.22	3286.72		3898.27	3131.53		1627.99	3006.63
2627.78	3509.38		2011.5	2828.03		4995.73	3285.86		3898.49	3132.51		1628.98	3006.8
2627.47	3508.43		2011.21	2827.07		4996.24	3284.99		3898.71	3133.48		1629.96	3006.96
2627.16	3507.48		2010.93	2826.11		4996.75	3284.13		3898.93	3134.46		1630.95	3007.13
2626.85	3506.53		2010.64	2825.16		4997.26	3283.27		3899.15	3135.43		1631.93	3007.3
2626.54	3505.58		2010.35	2824.2		4997.77	3282.41		3899.36	3136.41		1632.92	3007.47
2626.23	3504.63		2010.07	2823.24		4998.28	3281.55		3899.58	3137.38		1633.91	3007.64
2625.92	3503.67		2009.78	2822.28		4998.79	3280.69		3899.8	3138.36		1634.89	3007.8
2625.61	3502.72		2009.49	2821.32		4999.29	3279.83		3900.02	3139.34		1635.88	3007.97
2625.3	3501.77		2009.21	2820.37		4999.8	3278.97		3900.24	3140.31		1636.86	3008.14
2625	3500.82		2008.92	2819.41		5000.31	3278.11		3900.46	3141.29		1637.85	3008.31
2624.69	3499.87		2008.63	2818.45		5000.82	3277.25		3900.68	3142.26		1638.83	3008.48
2624.38	3498.92		2008.35	2817.49		5001.33	3276.39		3900.9	3143.24		1639.82	3008.64
2624.07	3497.97		2008.06	2816.53		5001.84	3275.53		3901.11	3144.21		1640.81	3008.81
2623.76	3497.02		2007.77	2815.58		5002.35	3274.67		3901.33	3145.19		1641.79	3008.98
2623.45	3496.07		2007.49	2814.62		5002.86	3273.8		3901.55	3146.17		1642.78	3009.15
2623.14	3495.12		2007.2	2813.66		5003.36	3272.94		3901.77	3147.14		1643.76	3009.32
2622.83	3494.17		2006.92	2812.7		5003.87	3272.08		3901.99	3148.12		1644.75	3009.48
2622.52	3493.21		2006.63	2811.74		5004.38	3271.22		3902.21	3149.09		1645.73	3009.65
2622.21	3492.26		2006.34	2810.78		5004.89	3270.36		3902.42	3150.07		1646.72	3009.82
2621.9	3491.31		2006.06	2809.83		5005.4	3269.5		3902.64	3151.05		1647.71	3009.99
2621.59	3490.36		2005.77	2808.87		5005.9	3268.64		3902.86	3152.02		1648.69	3010.16
2621.28	3489.41		2005.48	2807.91		5006.41	3267.77		3903.08	3153		1649.68	3010.32
2620.97	3488.46		2005.2	2806.95		5006.92	3266.91		3903.3	3153.97		1650.66	3010.49
2620.67	3487.51		2004.91	2805.99		5007.42	3266.05		3903.51	3154.95		1651.65	3010.66
2620.36	3486.56		2004.62	2805.04		5007.93	3265.19		3903.73	3155.93		1652.64	3010.83
2620.05	3485.61		2004.34	2804.08		5008.44	3264.33		3903.95	3156.9		1653.62	3011
2619.74	3484.66		2004.05	2803.12		5008.95	3263.46		3904.17	3157.88		1654.61	3011.16
2619.43	3483.7		2003.77	2802.16		5009.45	3262.6		3904.39	3158.85		1655.59	3011.33
2619.12	3482.75		2003.48	2801.2		5009.96	3261.74		3904.6	3159.83		1656.58	3011.5
2618.81	3481.8		2003.19	2800.25		5010.46	3260.88		3904.82	3160.81		1657.56	3011.67
2618.5	3480.85		2002.91	2799.29		5010.97	3260.01		3905.04	3161.78		1658.55	3011.84
2618.19	3479.9		2002.62	2798.33		5011.48	3259.15		3905.26	3162.76		1659.54	3012
2617.88	3478.95		2002.33	2797.37		5011.98	3258.29		3905.47	3163.73		1660.52	3012.17
2617.57	3478		2002.05	2796.41		5012.49	3257.43		3905.69	3164.71		1661.51	3012.34
2617.26	3477.05		2001.76	2795.45		5012.99	3256.56		3905.91	3165.69		1662.49	3012.51
2616.95	3476.1		2001.48	2794.5		5013.49	3255.7		3906.12	3166.66		1663.48	3012.67
2616.64	3475.15		2001.19	2793.54		5014	3254.84		3906.34	3167.64		1664.47	3012.84
2616.34	3474.2		2000.9	2792.58		5014.5	3253.97		3906.56	3168.61		1665.45	3013.01
2616.03	3473.24		2000.62	2791.62		5015.01	3253.11		3906.77	3169.59		1666.44	3013.18
2615.72	3472.29		2000.33	2790.66		5015.51	3252.24		3906.99	3170.57		1667.42	3013.35
2615.41	3471.34		2000.05	2789.71		5016.01	3251.38		3907.21	3171.54		1668.41	3013.51
2615.1	3470.39		1999.76	2788.75		5016.51	3250.51		3907.42	3172.52		1669.39	3013.68
2614.79	3469.44		1999.47	2787.79		5017.02	3249.65		3907.64	3173.5		1670.38	3013.85
2614.48	3468.49		1999.19	2786.83		5017.52	3248.78		3907.86	3174.47		1671.37	3014.02
2614.17	3467.54		1998.9	2785.87		5018.02	3247.92		3908.07	3175.45		1672.35	3014.19
2613.86	3466.59		1998.62	2784.91		5018.52	3247.05		3908.29	3176.43		1673.34	3014.35
2613.55	3465.64		1998.33	2783.96		5019.02	3246.19		3908.5	3177.4		1674.32	3014.52
2613.24	3464.69		1998.04	2783		5019.52	3245.32		3908.72	3178.38		1675.31	3014.69
2612.93	3463.73		1997.76	2782.04		5020.01	3244.45		3908.93	3179.35		1676.29	3014.86
2612.62	3462.78		1997.47	2781.08		5020.51	3243.58		3909.15	3180.33		1677.28	3015.02
2612.31	3461.83		1997.19	2780.12		5021.01	3242.72		3909.37	3181.31		1678.27	3015.19
2612.01	3460.88		1996.9	2779.16		5021.5	3241.85		3909.58	3182.28		1679.25	3015.36
2611.7	3459.93		1996.61	2778.21		5021.99	3240.98		3909.8	3183.26		1680.24	3015.53
2611.39	3458.98		1996.33	2777.25		5022.49	3240.11		3910.01	3184.24		1681.22	3015.7
2611.08	3458.03		1996.04	2776.29		5022.98	3239.23		3910.22	3185.21		1682.21	3015.86
2610.77	3457.08		1995.76	2775.33		5023.46	3238.36		3910.44	3186.19		1683.2	3016.03
2610.46	3456.13		1995.47	2774.37		5023.95	3237.49		3910.65	3187.17		1684.18	3016.2
2610.15	3455.18		1995.19	2773.41		5024.43	3236.61		3910.87	3188.14		1685.17	3016.37
2609.84	3454.22		1994.9	2772.46		5024.92	3235.74		3911.08	3189.12		1686.15	3016.53
2609.53	3453.27		1994.61	2771.5		5025.39	3234.86		3911.3	3190.1		1687.14	3016.7
2609.22	3452.32		1994.33	2770.54		5025.86	3233.98		3911.51	3191.07		1688.12	3016.87
2608.91	3451.37		1994.04	2769.58		5026.33	3233.09		3911.72	3192.05		1689.11	3017.04
2608.6	3450.42		1993.76	2768.62		5026.79	3232.2		3911.94	3193.03		1690.1	3017.2
2608.29	3449.47		1993.47	2767.66		5027.24	3231.31		3912.15	3194.01		1691.08	3017.37
2607.98	3448.52		1993.19	2766.71		5027.69	3230.41		3912.36	3194.98		1692.07	3017.54
2607.68	3447.57		1992.9	2765.75		5028.11	3229.51		3912.58	3195.96		1693.05	3017.71
2607.37	3446.62		1992.62	2764.79		5028.52	3228.6		3912.79	3196.94		1694.04	3017.88
2607.06	3445.67		1992.33	2763.83		5028.91	3227.67		3913	3197.91		1695.03	3018.04
2606.75	3444.71		1992.04	2762.87		5029.26	3226.74		3913.21	3198.89		1696.01	3018.21
2606.44	3443.76		1991.76	2761.91		5029.55	3225.78		3913.42	3199.87		1697	3018.38
2606.13	3442.81		1991.47	2760.96		5029.78	3224.81		3913.64	3200.85		1697.98	3018.55
2605.82	3441.86		1991.19	2760		5029.94	3223.82		3913.85	3201.82		1698.97	3018.71
2605.51	3440.91		1990.9	2759.04		5030.02	3222.82		3914.06	3202.8		1699.96	3018.88
2605.2	3439.96		1990.62	2758.08		5030.04	3221.83		3914.27	3203.78		1700.94	3019.05
2604.89	3439.01		1990.33	2757.12		5030	3220.83		3914.48	3204.76		1701.93	3019.22
2604.58	3438.06		1990.05	2756.16		5029.88	3219.83		3914.69	3205.73		1702.91	3019.38
2604.27	3437.11		1989.76	2755.21		5029.71	3218.85		3914.9	3206.71		1703.9	3019.55
2603.96	3436.16		1989.48	2754.25		5029.49	3217.87		3915.11	3207.69		1704.88	3019.72
2603.66	3435.2		1989.19	2753.29		5029.2	3216.92		3915.32	3208.67		1705.87	3019.89
2603.35	3434.25		1988.91	2752.33		5028.8	3216		3915.53	3209.64		1706.86	3020.05
2603.04	3433.3		1988.62	2751.37		5028.36	3215.1		3915.74	3210.62		1707.84	3020.22
2602.73	3432.35		1988.34	2750.41		5027.88	3214.22		3915.95	3211.6		1708.83	3020.39
2602.42	3431.4		1988.05	2749.45		5027.37	3213.36		3916.16	3212.58		1709.81	3020.56
2602.11	3430.45		1987.76	2748.5		5026.91	3212.47		3916.37	3213.55		1710.8	3020.72
2601.8	3429.5		1987.48	2747.54		5026.43	3211.6		3916.58	3214.53		1711.79	3020.89
2601.49	3428.55		1987.19	2746.58		5026.03	3210.68		3916.79	3215.51		1712.77	3021.06
2601.18	3427.6		1986.91	2745.62		5025.56	3209.8		3917	3216.49		1713.76	3021.23
2600.87	3426.65		1986.62	2744.66		5025.25	3208.85		3917.21	3217.47		1714.74	3021.39
2600.56	3425.7		1986.34	2743.7		5024.93	3207.9		3917.43	3218.44		1715.73	3021.56
2600.25	3424.74		1986.05	2742.75		5024.73	3206.92		3917.64	3219.42		1716.71	3021.73
2599.94	3423.79		1985.77	2741.79		5024.6	3205.93		3917.85	3220.4		1717.7	3021.9
2599.64	3422.84		1985.49	2740.83		5024.69	3204.93		3918.07	3221.37		1718.69	3022.06
2599.33	3421.89		1985.2	2739.87		5024.92	3203.96		3918.28	3222.35		1719.67	3022.23
2599.02	3420.94		1984.92	2738.91		5025.14	3202.98		3918.5	3223.33		1720.66	3022.4
2598.71	3419.99		1984.63	2737.95		5025.38	3202.01		3918.71	3224.3		1721.64	3022.57
2598.4	3419.04		1984.35	2736.99		5025.66	3201.05		3918.93	3225.28		1722.63	3022.73
2598.09	3418.09		1984.06	2736.03		5025.93	3200.09		3919.14	3226.26		1723.62	3022.9
2597.78	3417.14		1983.78	2735.08		5026.21	3199.13		3919.35	3227.23		1724.6	3023.07
2597.47	3416.19		1983.49	2734.12		5026.49	3198.17		3919.56	3228.21		1725.59	3023.24
2597.16	3415.23		1983.21	2733.16		5026.76	3197.21		3919.77	3229.19		1726.57	3023.4
2596.85	3414.28		1982.92	2732.2		5027.04	3196.25		3919.98	3230.17		1727.56	3023.57
2596.54	3413.33		1982.64	2731.24		5027.31	3195.28		3920.2	3231.14		1728.55	3023.74
2596.23	3412.38		1982.35	2730.28		5027.57	3194.32		3920.42	3232.12		1729.53	3023.9
2595.92	3411.43		1982.07	2729.32		5027.82	3193.35		3920.65	3233.09		1730.52	3024.07
2595.62	3410.48		1981.79	2728.37		5028.05	3192.38		3920.89	3234.06		1731.5	3024.24
2595.31	3409.53		1981.5	2727.41		5028.25	3191.4		3921.14	3235.03		1732.49	3024.41
2595	3408.58		1981.22	2726.45		5028.44	3190.42		3921.42	3235.99		1733.48	3024.57
2594.69	3407.63		1980.93	2725.49		5028.61	3189.43		3921.71	3236.95		1734.46	3024.74
2594.38	3406.68		1980.65	2724.53		5028.77	3188.44		3922.03	3237.9		1735.45	3024.91
2594.07	3405.72		1980.36	2723.57		5028.93	3187.46		3922.38	3238.83		1736.43	3025.08
2593.76	3404.77		1980.08	2722.61		5029.08	3186.47		3922.75	3239.76		1737.42	3025.24
2593.45	3403.82		1979.8	2721.65		5029.23	3185.48		3923.15	3240.68		1738.4	3025.41
2593.14	3402.87		1979.51	2720.7		5029.38	3184.49		3923.58	3241.58		1739.39	3025.58
2592.83	3401.92		1979.23	2719.74		5029.53	3183.5		3924.03	3242.47		1740.38	3025.74
2592.52	3400.97		1978.94	2718.78		5029.68	3182.51		3924.5	3243.35		1741.36	3025.91
2592.21	3400.02		1978.66	2717.82		5029.84	3181.53		3925	3244.22		1742.35	3026.08
2591.91	3399.07		1978.38	2716.86		5030.01	3180.54		3925.51	3245.08		1743.33	3026.25
2591.6	3398.12		1978.09	2715.9		5030.18	3179.56		3926.04	3245.93		1744.32	3026.41
2591.29	3397.17		1977.81	2714.94		5030.37	3178.57		3926.58	3246.77		1745.31	3026.58
2590.98	3396.21		1977.52	2713.98		5030.56	3177.59		3927.13	3247.61		1746.29	3026.75
2590.67	3395.26		1977.24	2713.02		5030.77	3176.61		3927.7	3248.43		1747.28	3026.91
2590.36	3394.31		1976.96	2712.07		5030.99	3175.64		3928.27	3249.25		1748.26	3027.08
2590.05	3393.36		1976.67	2711.11		5031.23	3174.67		3928.85	3250.07		1749.25	3027.25
2589.74	3392.41		1976.39	2710.15		5031.48	3173.7		3929.43	3250.88		1750.24	3027.42
2589.43	3391.46		1976.11	2709.19		5031.75	3172.74		3930.02	3251.68		1751.22	3027.58
2589.12	3390.51		1975.82	2708.23		5032.03	3171.78		3930.62	3252.49		1752.21	3027.75
2588.81	3389.56		1975.54	2707.27		5032.32	3170.82		3931.22	3253.29		1753.19	3027.92
2588.5	3388.61		1975.26	2706.31		5032.61	3169.86		3931.82	3254.09		1754.18	3028.08
2588.2	3387.66		1974.97	2705.35		5032.92	3168.91		3932.42	3254.88		1755.17	3028.25
2587.89	3386.7		1974.69	2704.39		5033.23	3167.96		3933.03	3255.68		1756.15	3028.42
2587.58	3385.75		1974.41	2703.43		5033.54	3167.01		3933.64	3256.47		1757.14	3028.59
2587.27	3384.8		1974.12	2702.48		5033.85	3166.06		3934.25	3257.26		1758.12	3028.75
2586.96	3383.85		1973.84	2701.52		5034.16	3165.11		3934.87	3258.05		1759.11	3028.92
2586.65	3382.9		1973.56	2700.56		5034.47	3164.16		3935.48	3258.84		1760.1	3029.09
2586.34	3381.95		1973.28	2699.6		5034.78	3163.21		3936.11	3259.62		1761.08	3029.25
2586.03	3381		1972.99	2698.64		5035.1	3162.26		3936.73	3260.4		1762.07	3029.42
2585.72	3380.05		1972.71	2697.68		5035.41	3161.31		3937.36	3261.18		1763.05	3029.59
2585.41	3379.1		1972.43	2696.72		5035.71	3160.36		3937.99	3261.95		1764.04	3029.75
2585.1	3378.15		1972.14	2695.76		5036.02	3159.4		3938.63	3262.72		1765.03	3029.92
2584.79	3377.19		1971.86	2694.8		5036.33	3158.45		3939.27	3263.49		1766.01	3030.09
2584.49	3376.24		1971.58	2693.84		5036.63	3157.5		3939.92	3264.25		1767	3030.26
2584.18	3375.29		1971.3	2692.88		5036.94	3156.55		3940.57	3265.01		1767.98	3030.42
2583.87	3374.34		1971.02	2691.92		5037.24	3155.59		3941.23	3265.77		1768.97	3030.59
2583.56	3373.39		1970.73	2690.96		5037.54	3154.64		3941.88	3266.52		1769.96	3030.76
2583.25	3372.44		1970.45	2690.01		5037.84	3153.69		3942.55	3267.27		1770.94	3030.92
2582.94	3371.49		1970.17	2689.05		5038.14	3152.73		3943.21	3268.02		1771.93	3031.09
2582.63	3370.54		1969.89	2688.09		5038.43	3151.78		3943.88	3268.76		1772.91	3031.26
2582.32	3369.59		1969.61	2687.13		5038.72	3150.82		3944.54	3269.51		1773.9	3031.42
2582.01	3368.64		1969.32	2686.17		5039.01	3149.86		3945.21	3270.25		1774.88	3031.59
2581.7	3367.68		1969.04	2685.21		5039.3	3148.9		3945.88	3271		1775.87	3031.76
2581.39	3366.73		1968.76	2684.25		5039.58	3147.94		3946.55	3271.74		1776.86	3031.92
2581.08	3365.78		1968.48	2683.29		5039.85	3146.98		3947.22	3272.48		1777.84	3032.09
2580.78	3364.83		1968.2	2682.33		5040.13	3146.02		3947.89	3273.23		1778.83	3032.26
2580.47	3363.88		1967.92	2681.37		5040.39	3145.06		3948.55	3273.97		1779.81	3032.42
2580.16	3362.93		1967.64	2680.41		5040.65	3144.09		3949.22	3274.71		1780.8	3032.59
2579.85	3361.98		1967.35	2679.45		5040.91	3143.12		3949.89	3275.46		1781.79	3032.76
2579.54	3361.03		1967.07	2678.49		5041.15	3142.15		3950.56	3276.2		1782.77	3032.92
2579.23	3360.08		1966.79	2677.53		5041.38	3141.18		3951.23	3276.94		1783.76	3033.09
2578.92	3359.12		1966.51	2676.57		5041.6	3140.21		3951.9	3277.69		1784.75	3033.26
2578.61	3358.17		1966.23	2675.61		5041.81	3139.23		3952.57	3278.43		1785.73	3033.42
2578.3	3357.22		1965.95	2674.65		5042	3138.25		3953.24	3279.17		1786.72	3033.59
2577.99	3356.27		1965.67	2673.69		5042.16	3137.26		3953.91	3279.91		1787.7	3033.76
2577.68	3355.32		1965.39	2672.73		5042.31	3136.27		3954.58	3280.66		1788.69	3033.92
2577.37	3354.37		1965.11	2671.77		5042.43	3135.28		3955.25	3281.4		1789.68	3034.09
2577.07	3353.42		1964.83	2670.81		5042.53	3134.28		3955.92	3282.14		1790.66	3034.26
2576.76	3352.47		1964.55	2669.85		5042.59	3133.28		3956.59	3282.88		1791.65	3034.42
2576.45	3351.52		1964.27	2668.89		5042.63	3132.28		3957.26	3283.63		1792.63	3034.59
2576.14	3350.57		1963.99	2667.93		5042.63	3131.28		3957.93	3284.37		1793.62	3034.76
2575.83	3349.61		1963.71	2666.97		5042.6	3130.29		3958.6	3285.11		1794.61	3034.92
2575.52	3348.66		1963.44	2666.01		5042.54	3129.29		3959.27	3285.85		1795.59	3035.09
2575.21	3347.71		1963.16	2665.05		5042.45	3128.29		3959.94	3286.6		1796.58	3035.25
2574.9	3346.76		1962.88	2664.09		5042.34	3127.3		3960.61	3287.34		1797.56	3035.42
2574.59	3345.81		1962.6	2663.13		5042.2	3126.31		3961.28	3288.08		1798.55	3035.59
2574.28	3344.86		1962.32	2662.17		5042.05	3125.32		3961.95	3288.82		1799.54	3035.75
2573.97	3343.91		1962.04	2661.21		5041.88	3124.33		3962.62	3289.56		1800.52	3035.92
2573.67	3342.96		1961.77	2660.25		5041.69	3123.35		3963.29	3290.3		1801.51	3036.09
2573.36	3342.01		1961.49	2659.29		5041.5	3122.37		3963.96	3291.04		1802.49	3036.25
2573.05	3341.06		1961.21	2658.32		5041.3	3121.39		3964.64	3291.79		1803.48	3036.42
2572.74	3340.1		1960.93	2657.36		5041.09	3120.41		3965.31	3292.53		1804.47	3036.58
2572.43	3339.15		1960.66	2656.4		5040.88	3119.43		3965.98	3293.27		1805.45	3036.75
2572.12	3338.2		1960.38	2655.44		5040.66	3118.46		3966.65	3294.01		1806.44	3036.92
2571.81	3337.25		1960.1	2654.48		5040.44	3117.48		3967.33	3294.74		1807.42	3037.08
2571.5	3336.3		1959.83	2653.52		5040.22	3116.51		3968	3295.48		1808.41	3037.25
2571.19	3335.35		1959.55	2652.56		5040	3115.53		3968.68	3296.22		1809.4	3037.42
2570.88	3334.4		1959.28	2651.6		5039.77	3114.56		3969.35	3296.96		1810.38	3037.58
2570.57	3333.45		1959	2650.64		5039.55	3113.58		3970.03	3297.69		1811.37	3037.75
2570.27	3332.5		1958.73	2649.67		5039.32	3112.61		3970.71	3298.43		1812.35	3037.91
2569.96	3331.55		1958.45	2648.71		5039.1	3111.63		3971.39	3299.16		1813.34	3038.08
2569.65	3330.59		1958.18	2647.75		5038.88	3110.66		3972.07	3299.89		1814.33	3038.25
2569.34	3329.64		1957.91	2646.79		5038.65	3109.69		3972.75	3300.62		1815.31	3038.41
2569.03	3328.69		1957.63	2645.83		5038.43	3108.71		3973.44	3301.35		1816.3	3038.58
2568.72	3327.74		1957.36	2644.86		5038.2	3107.74		3974.13	3302.07		1817.29	3038.74
2568.41	3326.79		1957.09	2643.9		5037.98	3106.76		3974.83	3302.79		1818.27	3038.91
2568.1	3325.84		1956.82	2642.94		5037.75	3105.79		3975.53	3303.51		1819.26	3039.08
2567.79	3324.89		1956.55	2641.98		5037.53	3104.81		3976.23	3304.21		1820.24	3039.24
2567.48	3323.94		1956.28	2641.01		5037.31	3103.84		3976.95	3304.91		1821.23	3039.41
2567.17	3322.99		1956.01	2640.05		5037.08	3102.86		3977.67	3305.6		1822.22	3039.57
2566.87	3322.03		1955.74	2639.09		5036.86	3101.89		3978.4	3306.29		1823.2	3039.74
2566.56	3321.08		1955.47	2638.12		5036.63	3100.91		3979.15	3306.96		1824.19	3039.91
2566.25	3320.13		1955.2	2637.16		5036.41	3099.94		3979.9	3307.61		1825.17	3040.07
2565.94	3319.18		1954.94	2636.2		5036.18	3098.97		3980.67	3308.25		1826.16	3040.24
2565.63	3318.23		1954.67	2635.23		5035.96	3097.99		3981.44	3308.88		1827.15	3040.4
2565.32	3317.28		1954.41	2634.27		5035.73	3097.02		3982.23	3309.5		1828.13	3040.57
2565.01	3316.33		1954.14	2633.3		5035.51	3096.04		3983.03	3310.1		1829.12	3040.73
2564.7	3315.38		1953.88	2632.34		5035.29	3095.07		3983.84	3310.69		1830.11	3040.9
2564.39	3314.43		1953.62	2631.37		5035.06	3094.09		3984.65	3311.27		1831.09	3041.06
2564.08	3313.48		1953.36	2630.41		5034.84	3093.12		3985.48	3311.83		1832.08	3041.23
2563.77	3312.52		1953.1	2629.44		5034.61	3092.14		3986.31	3312.39		1833.06	3041.4
2563.47	3311.57		1952.84	2628.48		5034.39	3091.17		3987.15	3312.94		1834.05	3041.56
2563.16	3310.62		1952.59	2627.51		5034.16	3090.2		3987.99	3313.48		1835.04	3041.73
2562.85	3309.67		1952.33	2626.54		5033.94	3089.22		3988.84	3314.01		1836.02	3041.89
2562.54	3308.72		1952.08	2625.57		5033.71	3088.25		3989.69	3314.53		1837.01	3042.06
2562.23	3307.77		1951.83	2624.61		5033.49	3087.27		3990.55	3315.04		1838	3042.22
2561.92	3306.82		1951.58	2623.64		5033.27	3086.3		3991.41	3315.55		1838.98	3042.39
2561.61	3305.87		1951.34	2622.67		5033.04	3085.32		3992.27	3316.05		1839.97	3042.55
2561.3	3304.92		1951.1	2621.7		5032.82	3084.35		3993.14	3316.54		1840.95	3042.72
2560.99	3303.97		1950.86	2620.73		5032.59	3083.37		3994.02	3317.03		1841.94	3042.88
2560.68	3303.01		1950.63	2619.75		5032.37	3082.4		3994.9	3317.5		1842.93	3043.05
2560.37	3302.06		1950.4	2618.78		5032.14	3081.43		3995.78	3317.97		1843.91	3043.21
2560.07	3301.11		1950.18	2617.8		5031.92	3080.45		3996.67	3318.43		1844.9	3043.38
2559.76	3300.16		1949.97	2616.83		5031.69	3079.48		3997.56	3318.88		1845.89	3043.54
2559.45	3299.21		1949.76	2615.85		5031.47	3078.5		3998.46	3319.33		1846.87	3043.71
2559.14	3298.26		1949.56	2614.87		5031.25	3077.53		3999.36	3319.77		1847.86	3043.87
2558.83	3297.31		1949.38	2613.89		5031.02	3076.55		4000.26	3320.21		1848.84	3044.04
2558.52	3296.36		1949.21	2612.9		5030.8	3075.58		4001.16	3320.64		1849.83	3044.2
2558.21	3295.41		1949.05	2611.91		5030.57	3074.6		4002.06	3321.07		1850.82	3044.37
2557.9	3294.45		1948.91	2610.92		5030.35	3073.63		4002.97	3321.49		1851.8	3044.53
2557.59	3293.5		1948.8	2609.93		5030.12	3072.65		4003.87	3321.92		1852.79	3044.7
2557.28	3292.55		1948.7	2608.93		5029.9	3071.68		4004.78	3322.34		1853.78	3044.86
2556.98	3291.6		1948.63	2607.94		5029.67	3070.71		4005.68	3322.76		1854.76	3045.03
2556.67	3290.65		1948.59	2606.94		5029.45	3069.73		4006.59	3323.19		1855.75	3045.19
2556.36	3289.7		1948.57	2605.94		5029.23	3068.76		4007.5	3323.61		1856.73	3045.36
2556.05	3288.75		1948.58	2604.94		5029	3067.78		4008.4	3324.03		1857.72	3045.52
2555.74	3287.8		1948.63	2603.94		5028.78	3066.81		4009.31	3324.45		1858.71	3045.69
2555.43	3286.85		1948.72	2602.94		5028.55	3065.83		4010.22	3324.87		1859.69	3045.85
2555.12	3285.9		1948.85	2601.95		5028.33	3064.86		4011.12	3325.3		1860.68	3046.02
2554.81	3284.94		1949	2600.96		5028.1	3063.88		4012.03	3325.72		1861.67	3046.18
2554.5	3283.99		1949.19	2599.98		5027.88	3062.91		4012.94	3326.14		1862.65	3046.35
2554.19	3283.04		1949.4	2599		5027.65	3061.94		4013.84	3326.56		1863.64	3046.51
2553.89	3282.09		1949.64	2598.03		5027.43	3060.96		4014.75	3326.98		1864.63	3046.67
2553.58	3281.14		1949.89	2597.06		5027.21	3059.99		4015.65	3327.41		1865.61	3046.84
2553.27	3280.19		1950.17	2596.1		5026.98	3059.01		4016.56	3327.83		1866.6	3047
2552.96	3279.24		1950.46	2595.14		5026.76	3058.04		4017.47	3328.25		1867.59	3047.17
2552.65	3278.29		1950.75	2594.19		5026.53	3057.06		4018.37	3328.67		1868.57	3047.33
2552.34	3277.34		1951.06	2593.24		5026.31	3056.09		4019.28	3329.1		1869.56	3047.5
2552.03	3276.38		1951.37	2592.29		5026.08	3055.11		4020.19	3329.52		1870.54	3047.66
2551.72	3275.43		1951.68	2591.34		5025.86	3054.14		4021.09	3329.94		1871.53	3047.82
2551.41	3274.48		1952	2590.39		5025.63	3053.17		4022	3330.36		1872.52	3047.99
2551.1	3273.53		1952.32	2589.44		5025.41	3052.19		4022.91	3330.78		1873.5	3048.15
2550.8	3272.58		1952.64	2588.49		5025.19	3051.22		4023.81	3331.21		1874.49	3048.31
2550.49	3271.63		1952.96	2587.55		5024.96	3050.24		4024.72	3331.63		1875.48	3048.48
2550.18	3270.68		1953.28	2586.6		5024.74	3049.27		4025.63	3332.05		1876.46	3048.64
2549.87	3269.73		1953.6	2585.65		5024.51	3048.29		4026.53	3332.47		1877.45	3048.81
2549.56	3268.78		1953.92	2584.7		5024.29	3047.32		4027.44	3332.89		1878.44	3048.97
2549.25	3267.83		1954.24	2583.76		5024.06	3046.34		4028.35	3333.32		1879.42	3049.13
2548.94	3266.87		1954.56	2582.81		5023.84	3045.37		4029.25	3333.74		1880.41	3049.3
2548.63	3265.92		1954.88	2581.86		5023.61	3044.39		4030.16	3334.16		1881.4	3049.46
2548.32	3264.97		1955.2	2580.91		5023.39	3043.42		4031.07	3334.58		1882.38	3049.62
2548.01	3264.02		1955.52	2579.97		5023.17	3042.45		4031.97	3335		1883.37	3049.79
2547.71	3263.07		1955.84	2579.02		5022.94	3041.47		4032.88	3335.43		1884.36	3049.95
2547.4	3262.12		1956.16	2578.07		5022.72	3040.5		4033.79	3335.85		1885.34	3050.11
2547.09	3261.17		1956.48	2577.12		5022.49	3039.52		4034.69	3336.27		1886.33	3050.28
2546.78	3260.22		1956.8	2576.18		5022.27	3038.55		4035.6	3336.69		1887.32	3050.44
2546.47	3259.27		1957.12	2575.23		5022.04	3037.57		4036.51	3337.11		1888.3	3050.6
2546.16	3258.31		1957.44	2574.28		5021.82	3036.6		4037.41	3337.54		1889.29	3050.76
2545.85	3257.36		1957.75	2573.33		5021.59	3035.62		4038.32	3337.96		1890.28	3050.93
2545.54	3256.41		1958.07	2572.39		5021.37	3034.65		4039.23	3338.38		1891.26	3051.09
2545.23	3255.46		1958.39	2571.44		5021.15	3033.68		4040.13	3338.8		1892.25	3051.25
2544.92	3254.51		1958.71	2570.49		5020.92	3032.7		4041.04	3339.22		1893.24	3051.41
2544.62	3253.56		1959.03	2569.54		5020.7	3031.73		4041.95	3339.65		1894.22	3051.58
2544.31	3252.61		1959.35	2568.6		5020.47	3030.75		4042.85	3340.07		1895.21	3051.74
2544	3251.66		1959.67	2567.65		5020.25	3029.78		4043.76	3340.49		1896.2	3051.9
2543.69	3250.71		1959.99	2566.7		5020.02	3028.8		4044.67	3340.91		1897.18	3052.06
2543.38	3249.75		1960.31	2565.75		5019.8	3027.83		4045.57	3341.33		1898.17	3052.23
2543.07	3248.8		1960.63	2564.81		5019.57	3026.85		4046.48	3341.76		1899.16	3052.39
2542.76	3247.85		1960.95	2563.86		5019.35	3025.88		4047.39	3342.18		1900.14	3052.55
2542.45	3246.9		1961.27	2562.91		5019.13	3024.9		4048.29	3342.6		1901.13	3052.71
2542.14	3245.95		1961.59	2561.96		5018.9	3023.93		4049.2	3343.02		1902.12	3052.87
2541.83	3245		1961.91	2561.01		5018.68	3022.96		4050.1	3343.44		1903.1	3053.03
2541.53	3244.05		1962.22	2560.07		5018.45	3021.98		4051.01	3343.87		1904.09	3053.2
2541.22	3243.1		1962.54	2559.12		5018.23	3021.01		4051.92	3344.29		1905.08	3053.36
2540.91	3242.15		1962.86	2558.17		5018	3020.03		4052.82	3344.71		1906.06	3053.52
2540.6	3241.19		1963.18	2557.22		5017.78	3019.06		4053.73	3345.13		1907.05	3053.68
2540.29	3240.24		1963.5	2556.28		5017.55	3018.08		4054.64	3345.55		1908.04	3053.84
2539.98	3239.29		1963.82	2555.33		5017.33	3017.11		4055.54	3345.98		1909.03	3054
2539.67	3238.34		1964.14	2554.38		5017.11	3016.13		4056.45	3346.4		1910.01	3054.16
2539.36	3237.39		1964.46	2553.43		5016.88	3015.16		4057.36	3346.82		1911	3054.32
2539.05	3236.44		1964.77	2552.48		5016.66	3014.19		4058.26	3347.24		1911.99	3054.48
2538.75	3235.49		1965.09	2551.54		5016.43	3013.21		4059.17	3347.66		1912.97	3054.64
2538.44	3234.54		1965.41	2550.59		5016.21	3012.24		4060.08	3348.09		1913.96	3054.8
2538.13	3233.59		1965.73	2549.64		5015.98	3011.26		4060.98	3348.51		1914.95	3054.96
2537.82	3232.64		1966.05	2548.69		5015.76	3010.29		4061.89	3348.93		1915.94	3055.12
2537.51	3231.68		1966.37	2547.74		5015.53	3009.31		4062.8	3349.35		1916.92	3055.28
2537.2	3230.73		1966.69	2546.8		5015.31	3008.34		4063.7	3349.77		1917.91	3055.44
2536.89	3229.78		1967	2545.85		5015.09	3007.36		4064.61	3350.2		1918.9	3055.6
2536.58	3228.83		1967.32	2544.9		5014.86	3006.39		4065.52	3350.62		1919.88	3055.76
2536.27	3227.88		1967.64	2543.95		5014.64	3005.42		4066.42	3351.04		1920.87	3055.92
2535.97	3226.93		1967.96	2543		5014.41	3004.44		4067.33	3351.46		1921.86	3056.08
2535.66	3225.98		1968.28	2542.06		5014.19	3003.47		4068.24	3351.88		1922.85	3056.24
2535.35	3225.03		1968.59	2541.11		5013.96	3002.49		4069.14	3352.31		1923.83	3056.4
2535.04	3224.08		1968.91	2540.16		5013.74	3001.52		4070.05	3352.73		1924.82	3056.55
2534.73	3223.12		1969.23	2539.21		5013.51	3000.54		4070.96	3353.15		1925.81	3056.71
2534.42	3222.17		1969.55	2538.26		5013.29	2999.57		4071.86	3353.57		1926.8	3056.87
2534.11	3221.22		1969.87	2537.32		5013.07	2998.59		4072.77	3353.99		1927.78	3057.03
2533.8	3220.27		1970.18	2536.37		5012.84	2997.62		4073.68	3354.42		1928.77	3057.19
2533.49	3219.32		1970.5	2535.42		5012.62	2996.64		4074.58	3354.84		1929.76	3057.34
2533.18	3218.37		1970.82	2534.47		5012.39	2995.67		4075.49	3355.26		1930.75	3057.5
2532.88	3217.42		1971.14	2533.52		5012.17	2994.7		4076.4	3355.68		1931.73	3057.66
2532.57	3216.47		1971.45	2532.57		5011.94	2993.72		4077.3	3356.1		1932.72	3057.81
2532.26	3215.52		1971.77	2531.63		5011.72	2992.75		4078.21	3356.52		1933.71	3057.97
2531.95	3214.56		1972.09	2530.68		5011.49	2991.77		4079.12	3356.95		1934.7	3058.12
2531.64	3213.61		1972.4	2529.73		5011.27	2990.8		4080.02	3357.37		1935.68	3058.28
2531.33	3212.66		1972.72	2528.78		5011.05	2989.82		4080.93	3357.79		1936.67	3058.44
2531.02	3211.71		1973.04	2527.83		5010.82	2988.85		4081.84	3358.21		1937.66	3058.59
2530.71	3210.76		1973.35	2526.88		5010.6	2987.87		4082.74	3358.63		1938.65	3058.75
2530.4	3209.81		1973.67	2525.94		5010.37	2986.9		4083.65	3359.06		1939.64	3058.9
2530.1	3208.86		1973.99	2524.99		5010.15	2985.93		4084.56	3359.48		1940.62	3059.05
2529.79	3207.91		1974.3	2524.04		5009.92	2984.95		4085.46	3359.9		1941.61	3059.21
2529.48	3206.96		1974.62	2523.09		5009.7	2983.98		4086.37	3360.32		1942.6	3059.36
2529.17	3206		1974.94	2522.14		5009.47	2983		4087.28	3360.74		1943.59	3059.51
2528.86	3205.05		1975.25	2521.19		5009.25	2982.03		4088.18	3361.17		1944.58	3059.67
2528.55	3204.1		1975.57	2520.24		5009.03	2981.05		4089.09	3361.59		1945.57	3059.82
2528.24	3203.15		1975.89	2519.29		5008.8	2980.08		4090	3362.01		1946.55	3059.97
2527.93	3202.2		1976.2	2518.35		5008.58	2979.1		4090.9	3362.43		1947.54	3060.12
2527.62	3201.25		1976.52	2517.4		5008.35	2978.13		4091.81	3362.85		1948.53	3060.27
2527.32	3200.3		1976.83	2516.45		5008.13	2977.16		4092.72	3363.27		1949.52	3060.42
2527.01	3199.35		1977.15	2515.5		5007.9	2976.18		4093.62	3363.7		1950.51	3060.57
2526.7	3198.4		1977.46	2514.55		5007.68	2975.21		4094.53	3364.12		1951.5	3060.72
2526.39	3197.44		1977.78	2513.6		5007.45	2974.23		4095.44	3364.54		1952.49	3060.86
2526.08	3196.49		1978.09	2512.65		5007.23	2973.26		4096.34	3364.96		1953.48	3061.01
2525.77	3195.54		1978.41	2511.7		5007.01	2972.28		4097.25	3365.38		1954.46	3061.16
2525.46	3194.59		1978.72	2510.75		5006.78	2971.31		4098.16	3365.81		1955.45	3061.3
2525.15	3193.64		1979.04	2509.8		5006.56	2970.33		4099.06	3366.23		1956.44	3061.45
2524.85	3192.69		1979.35	2508.86		5006.33	2969.36		4099.97	3366.65		1957.43	3061.59
2524.54	3191.74		1979.67	2507.91		5006.11	2968.38		4100.88	3367.07		1958.42	3061.73
2524.23	3190.79		1979.98	2506.96		5005.88	2967.41		4101.78	3367.49		1959.41	3061.87
2523.92	3189.84		1980.3	2506.01		5005.66	2966.44		4102.69	3367.92		1960.4	3062.01
2523.61	3188.88		1980.61	2505.06		5005.43	2965.46		4103.6	3368.34		1961.39	3062.15
2523.3	3187.93		1980.92	2504.11		5005.21	2964.49		4104.5	3368.76		1962.38	3062.29
2522.99	3186.98		1981.24	2503.16		5004.99	2963.51		4105.41	3369.18		1963.38	3062.43
2522.68	3186.03		1981.55	2502.21		5004.76	2962.54		4106.32	3369.6		1964.37	3062.56
2522.37	3185.08		1981.86	2501.26		5004.54	2961.56		4107.22	3370.02		1965.36	3062.69
2522.07	3184.13		1982.18	2500.31		5004.31	2960.59		4108.13	3370.45		1966.35	3062.82
2521.76	3183.18		1982.49	2499.36		5004.09	2959.61		4109.04	3370.87		1967.34	3062.95
2521.45	3182.23		1982.8	2498.41		5003.86	2958.64		4109.94	3371.29		1968.33	3063.07
2521.14	3181.28		1983.12	2497.46		5003.64	2957.67		4110.85	3371.71		1969.33	3063.2
2520.83	3180.32		1983.43	2496.51		5003.41	2956.69		4111.76	3372.13		1970.32	3063.32
2520.52	3179.37		1983.74	2495.56		5003.19	2955.72		4112.66	3372.56		1971.31	3063.43
2520.21	3178.42		1984.05	2494.61		5002.97	2954.74		4113.57	3372.98		1972.31	3063.54
2519.9	3177.47		1984.36	2493.66		5002.74	2953.77		4114.48	3373.4		1973.3	3063.65
2519.59	3176.52		1984.67	2492.71		5002.52	2952.79		4115.38	3373.82		1974.29	3063.75
2519.29	3175.57		1984.98	2491.76		5002.29	2951.82		4116.29	3374.24		1975.29	3063.84
2518.98	3174.62		1985.29	2490.81		5002.07	2950.84		4117.2	3374.66		1976.29	3063.93
2518.67	3173.67		1985.6	2489.86		5001.84	2949.87		4118.1	3375.09		1977.28	3064.01
2518.36	3172.72		1985.91	2488.91		5001.62	2948.89		4119.01	3375.51		1978.28	3064.08
2518.05	3171.76		1986.22	2487.96		5001.39	2947.92		4119.92	3375.93		1979.28	3064.14
2517.74	3170.81		1986.53	2487		5001.17	2946.95		4120.82	3376.35		1980.28	3064.19
2517.43	3169.86		1986.84	2486.05		5000.95	2945.97		4121.73	3376.77		1981.28	3064.23
2517.12	3168.91		1987.15	2485.1		5000.72	2945		4122.64	3377.19		1982.28	3064.25
2516.82	3167.96		1987.46	2484.15		5000.5	2944.02		4123.54	3377.62		1983.28	3064.25
2516.51	3167.01		1987.76	2483.2		5000.27	2943.05		4124.45	3378.04		1984.28	3064.23
2516.2	3166.06		1988.07	2482.25		5000.05	2942.07		4125.36	3378.46		1985.28	3064.2
2515.89	3165.11		1988.37	2481.29		4999.82	2941.1		4126.26	3378.88		1986.27	3064.14
2515.58	3164.16		1988.68	2480.34		4999.6	2940.12		4127.17	3379.3		1987.27	3064.06
2515.27	3163.2		1988.99	2479.39		4999.37	2939.15		4128.08	3379.73		1988.27	3063.97
2514.96	3162.25		1989.29	2478.44		4999.15	2938.18		4128.98	3380.15		1989.26	3063.86
2514.65	3161.3		1989.59	2477.48		4998.93	2937.2		4129.89	3380.57		1990.25	3063.74
2514.34	3160.35		1989.9	2476.53		4998.7	2936.23		4130.8	3380.99		1991.25	3063.62
2514.04	3159.4		1990.2	2475.58		4998.48	2935.25		4131.7	3381.41		1992.24	3063.49
2513.73	3158.45		1990.5	2474.62		4998.25	2934.28		4132.61	3381.83		1993.23	3063.35
2513.42	3157.5		1990.8	2473.67		4998.03	2933.3		4133.52	3382.26		1994.22	3063.21
2513.11	3156.55		1991.1	2472.72		4997.8	2932.33		4134.42	3382.68		1995.21	3063.07
2512.8	3155.6		1991.4	2471.76		4997.58	2931.35		4135.33	3383.1		1996.2	3062.93
2512.49	3154.64		1991.69	2470.81		4997.35	2930.38		4136.24	3383.52		1997.19	3062.78
2512.18	3153.69		1991.99	2469.85		4997.13	2929.41		4137.14	3383.94		1998.18	3062.63
2511.87	3152.74		1992.28	2468.9		4996.91	2928.43		4138.05	3384.36		1999.17	3062.49
2511.57	3151.79		1992.57	2467.94		4996.68	2927.46		4138.96	3384.79		2000.15	3062.34
2511.26	3150.84		1992.87	2466.98		4996.46	2926.48		4139.86	3385.21		2001.14	3062.19
2510.95	3149.89		1993.15	2466.03		4996.23	2925.51		4140.77	3385.63		2002.13	3062.04
2510.64	3148.94		1993.44	2465.07		4996.01	2924.53		4141.68	3386.05		2003.12	3061.89
2510.33	3147.99		1993.73	2464.11		4995.78	2923.56		4142.59	3386.47		2004.11	3061.74
2510.02	3147.04		1994.01	2463.15		4995.56	2922.58		4143.49	3386.89		2005.1	3061.6
2509.71	3146.08		1994.29	2462.19		4995.33	2921.61		4144.4	3387.32		2006.09	3061.45
2509.4	3145.13		1994.56	2461.23		4995.11	2920.63		4145.31	3387.74		2007.08	3061.3
2509.09	3144.18		1994.84	2460.27		4994.89	2919.66		4146.21	3388.16		2008.07	3061.15
2508.79	3143.23		1995.1	2459.3		4994.66	2918.69		4147.12	3388.58		2009.06	3061.01
2508.48	3142.28		1995.37	2458.34		4994.44	2917.71		4148.03	3389		2010.05	3060.86
2508.17	3141.33		1995.63	2457.37		4994.21	2916.74		4148.93	3389.42		2011.03	3060.71
2507.86	3140.38		1995.88	2456.41		4993.99	2915.76		4149.84	3389.85		2012.02	3060.57
2507.55	3139.43		1996.13	2455.44		4993.76	2914.79		4150.75	3390.27		2013.01	3060.42
2507.24	3138.48		1996.37	2454.46		4993.54	2913.81		4151.65	3390.69		2014	3060.27
2506.93	3137.52		1996.6	2453.49		4993.32	2912.84		4152.56	3391.11		2014.99	3060.13
2506.62	3136.57		1996.82	2452.52		4993.09	2911.86		4153.47	3391.53		2015.98	3059.98
2506.32	3135.62		1997.03	2451.54		4992.87	2910.89		4154.37	3391.95		2016.97	3059.83
2506.01	3134.67		1997.22	2450.56		4992.64	2909.92		4155.28	3392.38		2017.96	3059.68
2505.7	3133.72		1997.4	2449.57		4992.42	2908.94		4156.19	3392.8		2018.95	3059.53
2505.39	3132.77		1997.56	2448.59		4992.19	2907.97		4157.09	3393.22		2019.93	3059.38
2505.08	3131.82		1997.7	2447.6		4991.97	2906.99		4158	3393.64		2020.92	3059.22
2504.77	3130.87		1997.83	2446.6		4991.74	2906.02		4158.91	3394.06		2021.91	3059.06
2504.46	3129.92		1997.93	2445.61		4991.52	2905.04		4159.81	3394.48		2022.9	3058.9
2504.15	3128.96		1998.01	2444.61		4991.3	2904.07		4160.72	3394.91		2023.88	3058.73
2503.84	3128.01		1998.07	2443.61		4991.07	2903.09		4161.63	3395.33		2024.87	3058.56
2503.54	3127.06		1998.12	2442.62		4990.85	2902.12		4162.53	3395.75		2025.85	3058.38
2503.23	3126.11		1998.14	2441.62		4990.62	2901.14		4163.44	3396.17		2026.83	3058.19
2502.92	3125.16		1998.14	2440.62		4990.4	2900.17		4164.35	3396.59		2027.81	3058
2502.61	3124.21		1998.11	2439.62		4990.17	2899.2		4165.25	3397.01		2028.8	3057.8
2502.3	3123.26		1998.07	2438.62		4989.95	2898.22		4166.16	3397.44		2029.77	3057.6
2501.99	3122.31		1998	2437.62		4989.72	2897.25		4167.07	3397.86		2030.75	3057.4
2501.68	3121.36		1997.92	2436.62		4989.5	2896.27		4167.97	3398.28		2031.73	3057.19
2501.37	3120.4		1997.82	2435.63		4989.28	2895.3		4168.88	3398.7		2032.71	3056.98
2501.07	3119.45		1997.71	2434.63		4989.05	2894.32		4169.79	3399.12		2033.69	3056.76
2500.76	3118.5		1997.59	2433.64		4988.83	2893.35		4170.69	3399.54		2034.66	3056.55
2500.45	3117.55		1997.47	2432.65		4988.6	2892.37		4171.6	3399.97		2035.64	3056.33
2500.14	3116.6		1997.34	2431.66		4988.38	2891.4		4172.51	3400.39		2036.61	3056.12
2499.83	3115.65		1997.2	2430.67		4988.15	2890.43		4173.41	3400.81		2037.59	3055.9
2499.52	3114.7		1997.07	2429.68		4987.93	2889.45		4174.32	3401.23		2038.57	3055.68
2499.21	3113.75		1996.93	2428.69		4987.7	2888.48		4175.23	3401.65		2039.54	3055.46
2498.9	3112.8		1996.79	2427.69		4987.48	2887.5		4176.14	3402.07		2040.52	3055.25
2498.59	3111.84		1996.65	2426.7		4987.26	2886.53		4177.04	3402.5		2041.5	3055.03
2498.29	3110.89		1996.51	2425.71		4987.03	2885.55		4177.95	3402.92		2042.47	3054.81
2497.98	3109.94		1996.37	2424.72		4986.81	2884.58		4178.86	3403.34		2043.45	3054.6
2497.67	3108.99		1996.23	2423.73		4986.58	2883.6		4179.76	3403.76		2044.42	3054.38
2497.36	3108.04		1996.09	2422.74		4986.36	2882.63		4180.67	3404.18		2045.4	3054.17
2497.05	3107.09		1995.95	2421.75		4986.13	2881.65		4181.58	3404.6		2046.38	3053.95
2496.74	3106.14		1995.81	2420.76		4985.91	2880.68		4182.48	3405.02		2047.35	3053.73
2496.43	3105.19		1995.67	2419.77		4985.68	2879.71		4183.39	3405.45		2048.33	3053.52
2496.12	3104.24		1995.53	2418.78		4985.46	2878.73		4184.3	3405.87		2049.31	3053.3
2495.81	3103.28		1995.39	2417.79		4985.24	2877.76		4185.2	3406.29		2050.28	3053.09
2495.51	3102.33		1995.25	2416.8		4985.01	2876.78		4186.11	3406.71		2051.26	3052.87
2495.2	3101.38		1995.11	2415.81		4984.79	2875.81		4187.02	3407.13		2052.24	3052.66
2494.89	3100.43		1994.97	2414.82		4984.56	2874.83		4187.92	3407.55		2053.21	3052.44
2494.58	3099.48		1994.83	2413.83		4984.34	2873.86		4188.83	3407.98		2054.19	3052.23
2494.27	3098.53		1994.69	2412.84		4984.11	2872.88		4189.74	3408.4		2055.17	3052.02
2493.96	3097.58		1994.55	2411.85		4983.89	2871.91		4190.64	3408.82		2056.14	3051.8
2493.65	3096.63		1994.41	2410.86		4983.66	2870.94		4191.55	3409.24		2057.12	3051.59
2493.34	3095.68		1994.27	2409.87		4983.44	2869.96		4192.46	3409.66		2058.1	3051.38
2493.03	3094.72		1994.14	2408.88		4983.22	2868.99		4193.36	3410.08		2059.08	3051.16
2492.72	3093.77		1994	2407.89		4982.99	2868.01		4194.27	3410.51		2060.05	3050.95
2492.42	3092.82		1993.86	2406.9		4982.77	2867.04		4195.18	3410.93		2061.03	3050.74
2492.11	3091.87		1993.72	2405.91		4982.54	2866.06		4196.08	3411.35		2062.01	3050.53
2491.8	3090.92		1993.58	2404.92		4982.32	2865.09		4196.99	3411.77		2062.98	3050.32
2491.49	3089.97		1993.44	2403.93		4982.09	2864.11		4197.9	3412.19		2063.96	3050.1
2491.18	3089.02		1993.3	2402.94		4981.87	2863.14		4198.8	3412.61		2064.94	3049.89
2490.87	3088.07		1993.16	2401.95		4981.65	2862.17		4199.71	3413.04		2065.92	3049.68
2490.56	3087.12		1993.02	2400.96		4981.42	2861.19		4200.62	3413.46		2066.89	3049.47
2490.25	3086.17		1992.88	2399.97		4981.2	2860.22		4201.52	3413.88		2067.87	3049.26
2489.94	3085.21		1992.74	2398.98		4980.97	2859.24		4202.43	3414.3		2068.85	3049.05
2489.63	3084.26		1992.6	2397.99		4980.75	2858.27		4203.34	3414.72		2069.83	3048.84
2489.32	3083.31		1992.46	2397		4980.52	2857.29		4204.24	3415.14		2070.81	3048.64
2489.02	3082.36		1992.32	2396.01		4980.3	2856.32		4205.15	3415.57		2071.78	3048.43
2488.71	3081.41		1992.18	2395.02		4980.07	2855.34		4206.06	3415.99		2072.76	3048.22
2488.4	3080.46		1992.04	2394.03		4979.85	2854.37		4206.96	3416.41		2073.74	3048.01
2488.09	3079.51		1991.9	2393.04		4979.63	2853.39		4207.87	3416.83		2074.72	3047.8
2487.78	3078.56		1991.76	2392.05		4979.4	2852.42		4208.78	3417.25		2075.7	3047.6
2487.47	3077.61		1991.62	2391.06		4979.18	2851.45		4209.69	3417.67		2076.68	3047.39
2487.16	3076.66		1991.48	2390.07		4978.95	2850.47		4210.59	3418.1		2077.65	3047.19
2486.85	3075.7		1991.34	2389.08		4978.73	2849.5		4211.5	3418.52		2078.63	3046.98
2486.54	3074.75		1991.2	2388.09		4978.5	2848.52		4212.41	3418.94		2079.61	3046.77
2486.23	3073.8		1991.06	2387.1		4978.28	2847.55		4213.31	3419.36		2080.59	3046.57
2485.92	3072.85		1990.92	2386.11		4978.05	2846.57		4214.22	3419.78		2081.57	3046.37
2485.61	3071.9		1990.78	2385.12		4977.83	2845.6		4215.13	3420.21		2082.55	3046.16
2485.3	3070.95		1990.64	2384.13		4977.61	2844.62		4216.03	3420.63		2083.53	3045.96
2485	3070		1990.5	2383.14		4977.38	2843.65		4216.94	3421.05		2084.51	3045.76
2484.69	3069.05		1990.37	2382.15		4977.16	2842.68		4217.85	3421.47		2085.49	3045.55
2484.38	3068.1		1990.23	2381.16		4976.93	2841.7		4218.75	3421.89		2086.47	3045.35
2484.07	3067.15		1990.09	2380.17		4976.71	2840.73		4219.66	3422.32		2087.44	3045.15
2483.76	3066.19		1989.95	2379.17		4976.48	2839.75		4220.56	3422.74		2088.42	3044.95
2483.45	3065.24		1989.81	2378.18		4976.26	2838.78		4221.47	3423.16		2089.4	3044.75
2483.14	3064.29		1989.67	2377.19		4976.03	2837.8		4222.38	3423.58		2090.38	3044.55
2482.83	3063.34		1989.53	2376.2		4975.81	2836.83		4223.28	3424		2091.36	3044.35
2482.52	3062.39		1989.39	2375.21		4975.59	2835.85		4224.19	3424.43		2092.34	3044.14
2482.21	3061.44		1989.25	2374.22		4975.36	2834.88		4225.1	3424.85		2093.32	3043.95
2481.9	3060.49		1989.11	2373.23		4975.14	2833.9		4226	3425.27		2094.3	3043.75
2481.59	3059.54		1988.97	2372.24		4974.91	2832.93		4226.91	3425.69		2095.28	3043.55
2481.28	3058.59		1988.83	2371.25		4974.69	2831.96		4227.82	3426.11		2096.26	3043.35
2480.97	3057.64		1988.69	2370.26		4974.46	2830.98		4228.72	3426.54		2097.24	3043.15
2480.66	3056.69		1988.55	2369.27		4974.24	2830.01		4229.63	3426.96		2098.22	3042.95
2480.35	3055.74		1988.41	2368.28		4974.02	2829.03		4230.54	3427.38		2099.2	3042.75
2480.04	3054.79		1988.27	2367.29		4973.79	2828.06		4231.44	3427.8		2100.18	3042.55
2479.73	3053.83		1988.13	2366.3		4973.57	2827.08		4232.35	3428.23		2101.16	3042.36
2479.42	3052.88		1987.99	2365.31		4973.34	2826.11		4233.26	3428.65		2102.14	3042.16
2479.11	3051.93		1987.85	2364.32		4973.12	2825.13		4234.16	3429.07		2103.12	3041.96
2478.8	3050.98		1987.71	2363.33		4972.89	2824.16		4235.07	3429.49		2104.1	3041.76
2478.49	3050.03		1987.57	2362.34		4972.67	2823.19		4235.98	3429.92		2105.08	3041.57
2478.18	3049.08		1987.43	2361.35		4972.44	2822.21		4236.88	3430.34		2106.06	3041.37
2477.87	3048.13		1987.29	2360.36		4972.22	2821.24		4237.79	3430.76		2107.04	3041.17
2477.56	3047.18		1987.15	2359.37		4972	2820.26		4238.69	3431.18		2108.03	3040.97
2477.25	3046.23		1987.01	2358.38		4971.77	2819.29		4239.6	3431.61		2109.01	3040.78
2476.94	3045.28		1986.87	2357.39		4971.55	2818.31		4240.51	3432.03		2109.99	3040.58
2476.62	3044.33		1986.73	2356.4		4971.32	2817.34		4241.41	3432.45		2110.97	3040.38
2476.31	3043.38		1986.6	2355.41		4971.1	2816.36		4242.32	3432.88		2111.95	3040.19
2476	3042.43		1986.46	2354.42		4970.87	2815.39		4243.22	3433.3		2112.93	3039.99
2475.69	3041.48		1986.32	2353.43		4970.65	2814.41		4244.13	3433.72		2113.91	3039.79
2475.38	3040.53		1986.18	2352.44		4970.42	2813.44		4245.04	3434.15		2114.89	3039.59
2475.07	3039.58		1986.04	2351.45		4970.2	2812.47		4245.94	3434.57		2115.87	3039.4
2474.76	3038.63		1985.9	2350.46		4969.98	2811.49		4246.85	3434.99		2116.85	3039.2
2474.44	3037.68		1985.76	2349.47		4969.75	2810.52		4247.75	3435.42		2117.83	3039
2474.13	3036.73		1985.62	2348.48		4969.53	2809.54		4248.66	3435.84		2118.81	3038.81
2473.82	3035.78		1985.48	2347.49		4969.3	2808.57		4249.56	3436.27		2119.79	3038.61
2473.51	3034.83		1985.34	2346.5		4969.08	2807.59		4250.47	3436.69		2120.77	3038.41
2473.19	3033.88		1985.2	2345.51		4968.85	2806.62		4251.38	3437.11		2121.75	3038.21
2472.88	3032.93		1985.06	2344.52		4968.63	2805.64		4252.28	3437.54		2122.73	3038.02
2472.57	3031.98		1984.92	2343.53		4968.4	2804.67		4253.19	3437.96		2123.71	3037.82
2472.26	3031.03		1984.78	2342.54		4968.18	2803.7		4254.09	3438.39		2124.69	3037.62
2471.94	3030.08		1984.64	2341.55		4967.96	2802.72		4255	3438.82		2125.67	3037.43
2471.63	3029.13		1984.5	2340.56		4967.73	2801.75		4255.9	3439.24		2126.65	3037.23
2471.31	3028.18		1984.36	2339.57		4967.51	2800.77		4256.81	3439.67		2127.63	3037.03
2471	3027.23		1984.22	2338.58		4967.28	2799.8		4257.71	3440.09		2128.61	3036.83
2470.68	3026.28		1984.08	2337.59		4967.06	2798.82		4258.61	3440.52		2129.59	3036.64
2470.37	3025.33		1983.94	2336.6		4966.83	2797.85		4259.52	3440.95		2130.57	3036.44
2470.05	3024.38		1983.8	2335.61		4966.61	2796.87		4260.42	3441.38		2131.55	3036.24
2469.73	3023.44		1983.66	2334.62		4966.39	2795.9		4261.33	3441.8		2132.53	3036.05
2469.42	3022.49		1983.52	2333.63		4966.16	2794.92		4262.23	3442.23		2133.52	3035.85
2469.1	3021.54		1983.38	2332.64		4965.94	2793.95		4263.13	3442.66		2134.5	3035.65
2468.78	3020.59		1983.24	2331.65		4965.71	2792.98		4264.04	3443.09		2135.48	3035.46
2468.46	3019.65		1983.1	2330.65		4965.49	2792		4264.94	3443.52		2136.46	3035.26
2468.14	3018.7		1982.96	2329.66		4965.26	2791.03		4265.84	3443.95		2137.44	3035.06
2467.81	3017.75		1982.83	2328.67		4965.04	2790.05		4266.74	3444.39		2138.42	3034.86
2467.49	3016.81		1982.69	2327.68		4964.81	2789.08		4267.64	3444.82		2139.4	3034.67
2467.16	3015.86		1982.55	2326.69		4964.59	2788.1		4268.54	3445.25		2140.38	3034.47
2466.83	3014.92		1982.41	2325.7		4964.37	2787.13		4269.44	3445.69		2141.36	3034.27
2466.5	3013.97		1982.27	2324.71		4964.14	2786.15		4270.34	3446.13		2142.34	3034.08
2466.16	3013.03		1982.13	2323.72		4963.92	2785.18		4271.24	3446.57		2143.32	3033.88
2465.82	3012.09		1981.99	2322.73		4963.69	2784.21		4272.14	3447.01		2144.3	3033.68
2465.48	3011.15		1981.85	2321.74		4963.47	2783.23		4273.04	3447.45		2145.28	3033.49
2465.13	3010.21		1981.71	2320.75		4963.24	2782.26		4273.93	3447.89		2146.26	3033.29
2464.78	3009.28		1981.57	2319.76		4963.02	2781.28		4274.83	3448.34		2147.24	3033.09
2464.43	3008.34		1981.43	2318.77		4962.79	2780.31		4275.72	3448.79		2148.22	3032.9
2464.08	3007.41		1981.29	2317.78		4962.57	2779.33		4276.61	3449.24		2149.2	3032.7
2463.72	3006.47		1981.15	2316.79		4962.35	2778.36		4277.5	3449.69		2150.18	3032.5
2463.36	3005.54		1981.01	2315.8		4962.12	2777.38		4278.39	3450.15		2151.16	3032.31
2462.99	3004.61		1980.87	2314.81		4961.9	2776.41		4279.28	3450.61		2152.14	3032.11
2462.63	3003.68		1980.73	2313.82		4961.67	2775.44		4280.17	3451.07		2153.12	3031.91
2462.26	3002.75		1980.59	2312.83		4961.45	2774.46		4281.06	3451.53		2154.1	3031.71
2461.89	3001.82		1980.45	2311.84		4961.22	2773.49		4281.94	3452		2155.08	3031.52
2461.51	3000.89		1980.31	2310.85		4961	2772.51		4282.82	3452.47		2156.07	3031.32
2461.14	2999.97		1980.17	2309.86		4960.78	2771.54		4283.7	3452.95		2157.05	3031.12
2460.76	2999.04		1980.03	2308.87		4960.55	2770.56		4284.58	3453.42		2158.03	3030.93
2460.38	2998.11		1979.89	2307.88		4960.33	2769.59		4285.46	3453.9		2159.01	3030.73
2460	2997.19		1979.75	2306.89		4960.1	2768.61		4286.34	3454.38		2159.99	3030.53
2459.62	2996.26		1979.61	2305.9		4959.88	2767.64		4287.22	3454.86		2160.97	3030.34
2459.24	2995.34		1979.47	2304.91		4959.65	2766.66		4288.09	3455.34		2161.95	3030.14
2458.86	2994.41		1979.33	2303.92		4959.43	2765.69		4288.97	3455.83		2162.93	3029.94
2458.48	2993.49		1979.2	2302.93		4959.2	2764.72		4289.84	3456.31		2163.91	3029.75
2458.1	2992.56		1979.06	2301.94		4958.98	2763.74		4290.71	3456.8		2164.89	3029.55
2457.72	2991.64		1978.92	2300.95		4958.76	2762.77		4291.59	3457.29		2165.87	3029.35
2457.34	2990.71		1978.78	2299.96		4958.53	2761.79		4292.46	3457.77		2166.85	3029.16
2456.96	2989.79		1978.64	2298.97		4958.31	2760.82		4293.33	3458.26		2167.83	3028.96
2456.58	2988.86		1978.5	2297.98		4958.08	2759.84		4294.2	3458.75		2168.81	3028.76
2456.2	2987.94		1978.36	2296.99		4957.86	2758.87		4295.07	3459.25		2169.79	3028.57
2455.82	2987.02		1978.22	2296		4957.63	2757.89		4295.94	3459.74		2170.77	3028.37
2455.44	2986.09		1978.08	2295.01		4957.41	2756.92		4296.81	3460.23		2171.75	3028.17
2455.06	2985.17		1977.94	2294.02		4957.18	2755.95		4297.68	3460.73		2172.73	3027.98
2454.68	2984.24		1977.8	2293.03		4956.96	2754.97		4298.55	3461.23		2173.71	3027.78
2454.3	2983.32		1977.66	2292.04		4956.74	2754		4299.42	3461.72		2174.69	3027.58
2453.91	2982.39		1977.52	2291.05		4956.51	2753.02		4300.28	3462.22		2175.67	3027.39
2453.53	2981.47		1977.38	2290.06		4956.29	2752.05		4301.15	3462.73		2176.66	3027.19
2453.15	2980.54		1977.24	2289.07		4956.06	2751.07		4302.01	3463.23		2177.64	3027
2452.77	2979.62		1977.1	2288.08		4955.84	2750.1		4302.87	3463.74		2178.62	3026.8
2452.39	2978.69		1976.96	2287.09		4955.61	2749.12		4303.74	3464.24		2179.6	3026.6
2452.01	2977.77		1976.82	2286.1		4955.39	2748.15		4304.6	3464.75		2180.58	3026.41
2451.63	2976.84		1976.68	2285.11		4955.17	2747.17		4305.46	3465.26		2181.56	3026.21
2451.25	2975.92		1976.54	2284.12		4954.94	2746.2		4306.31	3465.78		2182.54	3026.01
2450.87	2975		1976.4	2283.12		4954.72	2745.23		4307.17	3466.29		2183.52	3025.82
2450.49	2974.07		1976.26	2282.13		4954.49	2744.25		4308.03	3466.81		2184.5	3025.62
2450.11	2973.15		1976.12	2281.14		4954.27	2743.28		4308.88	3467.32		2185.48	3025.42
2449.73	2972.22		1975.98	2280.15		4954.04	2742.3		4309.74	3467.84		2186.46	3025.23
2449.34	2971.3		1975.84	2279.16		4953.82	2741.33		4310.59	3468.36		2187.44	3025.03
2448.96	2970.37		1975.7	2278.17		4953.59	2740.35		4311.45	3468.88		2188.42	3024.83
2448.58	2969.45		1975.57	2277.18		4953.37	2739.38		4312.3	3469.4		2189.4	3024.64
2448.2	2968.52		1975.43	2276.19		4953.15	2738.4		4313.16	3469.92		2190.38	3024.44
2447.82	2967.6		1975.29	2275.2		4952.92	2737.43		4314.01	3470.44		2191.36	3024.25
2447.44	2966.67		1975.15	2274.21		4952.7	2736.46		4314.86	3470.96		2192.34	3024.05
2447.06	2965.75		1975.01	2273.22		4952.47	2735.48		4315.72	3471.49		2193.32	3023.85
2446.68	2964.82		1974.87	2272.23		4952.25	2734.51		4316.57	3472.01		2194.3	3023.66
2446.3	2963.9		1974.73	2271.24		4952.02	2733.53		4317.42	3472.53		2195.29	3023.46
2445.92	2962.97		1974.59	2270.25		4951.8	2732.56		4318.27	3473.05		2196.27	3023.26
2445.54	2962.05		1974.45	2269.26		4951.57	2731.58		4319.13	3473.57		2197.25	3023.07
2445.16	2961.13		1974.31	2268.27		4951.35	2730.61		4319.98	3474.1		2198.23	3022.87
2444.78	2960.2		1974.17	2267.28		4951.13	2729.63		4320.83	3474.62		2199.21	3022.68
2444.39	2959.28		1974.03	2266.29		4950.9	2728.66		4321.69	3475.14		2200.19	3022.48
2444.01	2958.35		1973.89	2265.3		4950.68	2727.68		4322.54	3475.66		2201.17	3022.28
2443.63	2957.43		1973.75	2264.31		4950.45	2726.71		4323.39	3476.19		2202.15	3022.09
2443.25	2956.5		1973.61	2263.32		4950.23	2725.74		4324.24	3476.71		2203.13	3021.89
2442.87	2955.58		1973.47	2262.33		4950	2724.76		4325.1	3477.23		2204.11	3021.69
2442.49	2954.65		1973.33	2261.34		4949.78	2723.79		4325.95	3477.75		2205.09	3021.5
2442.11	2953.73		1973.19	2260.35		4949.56	2722.81		4326.8	3478.28		2206.07	3021.3
2441.73	2952.8		1973.05	2259.36		4949.33	2721.84		4327.65	3478.8		2207.05	3021.11
2441.35	2951.88		1972.91	2258.37		4949.11	2720.86		4328.51	3479.32		2208.03	3020.91
2440.97	2950.95		1972.77	2257.38		4948.88	2719.89		4329.36	3479.84		2209.01	3020.71
2440.59	2950.03		1972.63	2256.39		4948.66	2718.91		4330.21	3480.37		2209.99	3020.52
2440.21	2949.1		1972.49	2255.4		4948.43	2717.94		4331.07	3480.89		2210.97	3020.32
2439.82	2948.18		1972.35	2254.41		4948.21	2716.97		4331.92	3481.41		2211.95	3020.13
2439.44	2947.26		1972.21	2253.42		4947.98	2715.99		4332.77	3481.93		2212.94	3019.93
2439.06	2946.33		1972.07	2252.43		4947.76	2715.02		4333.62	3482.45		2213.92	3019.73
2438.68	2945.41		1971.94	2251.44		4947.54	2714.04		4334.48	3482.98		2214.9	3019.54
2438.3	2944.48		1971.8	2250.45		4947.31	2713.07		4335.33	3483.5		2215.88	3019.34
2437.92	2943.56		1971.66	2249.46		4947.09	2712.09		4336.18	3484.02		2216.86	3019.15
2437.54	2942.63		1971.52	2248.47		4946.86	2711.12		4337.03	3484.54		2217.84	3018.95
2437.16	2941.71		1971.38	2247.48		4946.64	2710.14		4337.89	3485.07		2218.82	3018.75
2436.78	2940.78		1971.24	2246.49		4946.41	2709.17		4338.74	3485.59		2219.8	3018.56
2436.4	2939.86		1971.1	2245.5		4946.19	2708.19		4339.59	3486.11		2220.78	3018.36
2436.02	2938.93		1970.96	2244.51		4945.97	2707.22		4340.45	3486.63		2221.76	3018.17
2435.64	2938.01		1970.82	2243.52		4945.74	2706.25		4341.3	3487.15		2222.74	3017.97
2435.26	2937.08		1970.68	2242.53		4945.52	2705.27		4342.15	3487.68		2223.72	3017.78
2434.87	2936.16		1970.54	2241.54		4945.29	2704.3		4343	3488.2		2224.7	3017.58
2434.49	2935.23		1970.4	2240.55		4945.07	2703.32		4343.86	3488.72		2225.68	3017.38
2434.11	2934.31		1970.26	2239.56		4944.84	2702.35		4344.71	3489.24		2226.66	3017.19
2433.73	2933.39		1970.12	2238.57		4944.62	2701.37		4345.56	3489.77		2227.65	3016.99
2433.35	2932.46		1969.98	2237.58		4944.39	2700.4		4346.42	3490.29		2228.63	3016.8
2432.97	2931.54		1969.84	2236.59		4944.17	2699.42		4347.27	3490.81		2229.61	3016.6
2432.59	2930.61		1969.7	2235.6		4943.95	2698.45		4348.12	3491.33		2230.59	3016.41
2432.21	2929.69		1969.56	2234.6		4943.72	2697.48		4348.97	3491.85		2231.57	3016.21
2431.83	2928.76		1969.42	2233.61		4943.5	2696.5		4349.83	3492.38		2232.55	3016.01
2431.45	2927.84		1969.28	2232.62		4943.27	2695.53		4350.68	3492.9		2233.53	3015.82
2431.07	2926.91		1969.14	2231.63		4943.05	2694.55		4351.53	3493.42		2234.51	3015.62
2430.69	2925.99		1969	2230.64		4942.82	2693.58		4352.39	3493.94		2235.49	3015.43
2430.31	2925.06		1968.86	2229.65		4942.6	2692.6		4353.24	3494.47		2236.47	3015.23
2429.92	2924.14		1968.72	2228.66		4942.38	2691.63		4354.09	3494.99		2237.45	3015.04
2429.54	2923.21		1968.58	2227.67		4942.15	2690.65		4354.94	3495.51		2238.43	3014.84
2429.16	2922.29		1968.44	2226.68		4941.93	2689.68		4355.8	3496.03		2239.41	3014.65
2428.78	2921.36		1968.31	2225.69		4941.7	2688.7		4356.65	3496.55		2240.39	3014.45
2428.4	2920.44		1968.17	2224.7		4941.48	2687.73		4357.5	3497.08		2241.37	3014.25
2428.02	2919.52		1968.03	2223.71		4941.25	2686.76		4358.36	3497.6		2242.36	3014.06
2427.64	2918.59		1967.89	2222.72		4941.03	2685.78		4359.21	3498.12		2243.34	3013.86
2427.26	2917.67		1967.75	2221.73		4940.8	2684.81		4360.06	3498.64		2244.32	3013.67
2426.88	2916.74		1967.61	2220.74		4940.58	2683.83		4360.91	3499.16		2245.3	3013.47
2426.5	2915.82		1967.47	2219.75		4940.36	2682.86		4361.77	3499.69		2246.28	3013.28
2426.12	2914.89		1967.33	2218.76		4940.13	2681.88		4362.62	3500.21		2247.26	3013.08
2425.74	2913.97		1967.19	2217.77		4939.91	2680.91		4363.47	3500.73		2248.24	3012.89
2425.36	2913.04		1967.05	2216.78		4939.68	2679.93		4364.33	3501.25		2249.22	3012.69
2424.98	2912.12		1966.91	2215.79		4939.46	2678.96		4365.18	3501.77		2250.2	3012.5
2424.59	2911.19		1966.77	2214.8		4939.23	2677.99		4366.03	3502.3		2251.18	3012.3
2424.21	2910.27		1966.63	2213.81		4939.01	2677.01		4366.89	3502.82		2252.16	3012.11
2423.83	2909.34		1966.49	2212.82		4938.79	2676.04		4367.74	3503.34		2253.14	3011.91
2423.45	2908.42		1966.35	2211.83		4938.56	2675.06		4368.59	3503.86		2254.12	3011.72
2423.07	2907.49		1966.21	2210.84		4938.34	2674.09		4369.44	3504.38		2255.11	3011.52
2422.69	2906.57		1966.07	2209.85		4938.11	2673.11		4370.3	3504.91		2256.09	3011.33
2422.31	2905.64		1965.93	2208.86		4937.89	2672.14		4371.15	3505.43		2257.07	3011.13
2421.93	2904.72		1965.79	2207.87		4937.66	2671.16		4372	3505.95		2258.05	3010.94
2421.55	2903.8		1965.65	2206.88		4937.44	2670.19		4372.86	3506.47		2259.03	3010.74
2421.17	2902.87		1965.51	2205.89		4937.21	2669.21		4373.71	3506.99		2260.01	3010.55
2420.79	2901.95		1965.37	2204.9		4936.99	2668.24		4374.56	3507.52		2260.99	3010.35
2420.41	2901.02		1965.23	2203.91		4936.77	2667.27		4375.42	3508.04		2261.97	3010.16
2420.03	2900.1		1965.09	2202.92		4936.54	2666.29		4376.27	3508.56		2262.95	3009.96
2419.64	2899.17		1964.95	2201.93		4936.32	2665.32		4377.12	3509.08		2263.93	3009.77
2419.26	2898.25		1964.82	2200.94		4936.09	2664.34		4377.97	3509.6		2264.91	3009.57
2418.88	2897.32		1964.68	2199.95		4935.87	2663.37		4378.83	3510.12		2265.89	3009.38
2418.5	2896.4		1964.54	2198.96		4935.64	2662.39		4379.68	3510.65		2266.88	3009.18
2418.12	2895.47		1964.4	2197.97		4935.42	2661.42		4380.53	3511.17		2267.86	3008.99
2417.74	2894.55		1964.26	2196.98		4935.2	2660.44		4381.39	3511.69		2268.84	3008.79
2417.36	2893.62		1964.12	2195.99		4934.97	2659.47		4382.24	3512.21		2269.82	3008.6
2416.98	2892.7		1963.98	2195		4934.75	2658.5		4383.09	3512.73		2270.8	3008.41
2416.6	2891.77		1963.84	2194.01		4934.52	2657.52		4383.95	3513.25		2271.78	3008.21
2416.22	2890.85		1963.7	2193.02		4934.3	2656.55		4384.8	3513.78		2272.76	3008.02
2415.84	2889.93		1963.56	2192.03		4934.07	2655.57		4385.65	3514.3		2273.74	3007.82
2415.46	2889		1963.42	2191.04		4933.85	2654.6		4386.51	3514.82		2274.72	3007.63
2415.08	2888.08		1963.28	2190.05		4933.62	2653.62		4387.36	3515.34		2275.7	3007.43
2414.7	2887.15		1963.14	2189.06		4933.4	2652.65		4388.21	3515.86		2276.68	3007.24
2414.31	2886.23		1963	2188.07		4933.18	2651.67		4389.07	3516.38		2277.67	3007.04
2413.93	2885.3		1962.86	2187.07		4932.95	2650.7		4389.92	3516.91		2278.65	3006.85
2413.55	2884.38		1962.72	2186.08		4932.73	2649.72		4390.77	3517.43		2279.63	3006.66
2413.17	2883.45		1962.58	2185.09		4932.5	2648.75		4391.62	3517.95		2280.61	3006.46
2412.79	2882.53		1962.44	2184.1		4932.28	2647.78		4392.48	3518.47		2281.59	3006.27
2412.41	2881.6		1962.3	2183.11		4932.05	2646.8		4393.33	3518.99		2282.57	3006.07
2412.03	2880.68		1962.16	2182.12		4931.83	2645.83		4394.18	3519.51		2283.55	3005.88
2411.65	2879.75		1962.02	2181.13		4931.61	2644.85		4395.04	3520.04		2284.53	3005.69
2411.27	2878.83		1961.88	2180.14		4931.38	2643.88		4395.89	3520.56		2285.51	3005.49
2410.89	2877.9		1961.74	2179.15		4931.16	2642.9		4396.74	3521.08		2286.49	3005.3
2410.51	2876.98		1961.6	2178.16		4930.93	2641.93		4397.6	3521.6		2287.48	3005.1
2410.13	2876.05		1961.46	2177.17		4930.71	2640.95		4398.45	3522.12		2288.46	3004.91
2409.75	2875.13		1961.33	2176.18		4930.48	2639.98		4399.3	3522.64		2289.44	3004.72
2409.37	2874.21		1961.19	2175.19		4930.26	2639		4400.16	3523.16		2290.42	3004.52
2408.99	2873.28		1961.05	2174.2		4930.03	2638.03		4401.01	3523.69		2291.4	3004.33
2408.6	2872.36		1960.91	2173.21		4929.81	2637.06		4401.86	3524.21		2292.38	3004.14
2408.22	2871.43		1960.77	2172.22		4929.59	2636.08		4402.72	3524.73		2293.36	3003.94
2407.84	2870.51		1960.63	2171.23		4929.36	2635.11		4403.57	3525.25		2294.34	3003.75
2407.46	2869.58		1960.49	2170.24		4929.14	2634.13		4404.42	3525.77		2295.32	3003.56
2407.08	2868.66		1960.35	2169.25		4928.91	2633.16		4405.28	3526.29		2296.31	3003.36
2406.7	2867.73		1960.21	2168.26		4928.69	2632.18		4406.13	3526.81		2297.29	3003.17
2406.32	2866.81		1960.07	2167.27		4928.46	2631.21		4406.98	3527.33		2298.27	3002.97
2405.94	2865.88		1959.93	2166.28		4928.24	2630.23		4407.84	3527.86		2299.25	3002.78
2405.56	2864.96		1959.79	2165.29		4928.02	2629.26		4408.69	3528.38		2300.23	3002.59
2405.18	2864.03		1959.65	2164.3		4927.79	2628.29		4409.54	3528.9		2301.21	3002.4
2404.8	2863.11		1959.51	2163.31		4927.57	2627.31		4410.4	3529.42		2302.19	3002.2
2404.42	2862.18		1959.37	2162.32		4927.34	2626.34		4411.25	3529.94		2303.17	3002.01
2404.04	2861.26		1959.23	2161.33		4927.12	2625.36		4412.11	3530.46		2304.15	3001.82
2403.66	2860.33		1959.09	2160.34		4926.89	2624.39		4412.96	3530.98		2305.14	3001.62
2403.27	2859.41		1958.95	2159.35		4926.67	2623.41		4413.81	3531.5		2306.12	3001.43
2402.89	2858.49		1958.81	2158.36		4926.44	2622.44		4414.67	3532.02		2307.1	3001.24
2402.51	2857.56		1958.67	2157.37		4926.22	2621.46		4415.52	3532.55		2308.08	3001.05
2402.13	2856.64		1958.53	2156.38		4926	2620.49		4416.37	3533.07		2309.06	3000.85
2401.75	2855.71		1958.39	2155.39		4925.77	2619.51		4417.23	3533.59		2310.04	3000.66
2401.37	2854.79		1958.25	2154.4		4925.55	2618.54		4418.08	3534.11		2311.02	3000.47
2400.99	2853.86		1958.11	2153.41		4925.32	2617.57		4418.93	3534.63		2312	3000.28
2400.61	2852.94		1957.97	2152.42		4925.1	2616.59		4419.79	3535.15		2312.99	3000.08
2400.23	2852.01		1957.84	2151.43		4924.87	2615.62		4420.64	3535.67		2313.97	2999.89
2399.85	2851.09		1957.7	2150.44		4924.65	2614.64		4421.5	3536.19		2314.95	2999.7
2399.47	2850.16		1957.56	2149.45		4924.43	2613.67		4422.35	3536.71		2315.93	2999.51
2399.09	2849.24		1957.42	2148.46		4924.2	2612.69		4423.2	3537.23		2316.91	2999.31
2398.71	2848.31		1957.28	2147.47		4923.98	2611.72		4424.06	3537.75		2317.89	2999.12
2398.33	2847.39		1957.14	2146.48		4923.75	2610.74		4424.91	3538.27		2318.87	2998.93
2397.95	2846.46		1957	2145.49		4923.53	2609.77		4425.76	3538.79		2319.86	2998.74
2397.56	2845.54		1956.86	2144.5		4923.3	2608.8		4426.62	3539.32		2320.84	2998.55
2397.18	2844.61		1956.72	2143.51		4923.08	2607.82		4427.47	3539.84		2321.82	2998.35
2396.8	2843.69		1956.58	2142.52		4922.85	2606.85		4428.33	3540.36		2322.8	2998.16
2396.42	2842.77		1956.44	2141.53		4922.63	2605.87		4429.18	3540.88		2323.78	2997.97
2396.04	2841.84		1956.3	2140.54		4922.41	2604.9		4430.03	3541.4		2324.76	2997.78
2395.66	2840.92		1956.16	2139.54		4922.18	2603.92		4430.89	3541.92		2325.74	2997.59
2395.28	2839.99		1956.02	2138.55		4921.96	2602.95		4431.74	3542.44		2326.73	2997.4
[truncated: 2,786 more rows]
