# Supplementary material for: Rapid global path planning algorithm for unmanned surface vehicles in large-scale and multi-island marine environments
Source: PeerJ Comput Sci. 2021 Jun 29;7:e612. doi: 10.7717/peerj-cs.612 (PMC8279141; doi:10.7717/peerj-cs.612)
Supplement: Supplemental Information 5 — Path planning for every typical path was repeated 10 times. The statistic information is shown in Table 4. [file peerj-cs-07-612-s005.xlsx]

## Sheet: Sheet1
Execution time of five typical paths which are calculated by applying the proposed algorithm. Path planning for every typical path was repeated 10 times. The statistic information is shown in Table 4.
Path1(ms)	Path2(ms)	Path3(ms)	Path4(ms)	Path5(ms)
1936.23	1952.69	1988.37	1878.87	2127.98
1947.08	1946.04	1962.89	1866.02	2130.56
1938.14	1951	1979.15	1868.69	2155.35
1942.39	1949.37	1959.42	1807.87	2210.4
1938.06	1950.88	1977.77	1766.82	2193.64
1925.59	1943.39	1953.78	1687.02	2307.53
1934.3	1954.24	1979.96	1686.97	2297.44
1937.93	1953.23	1963.99	1684.45	2371.29
1940.66	1955.63	1972.44	1688.98	2320.57
1944.88	1954.23	1967.13	1687.98	2333.79
min(ms)
1925.59	1943.39	1953.78	1684.45	2127.98
max(ms)
1947.08	1955.63	1988.37	1878.87	2371.29
avg(ms)
1938.53	1951.07	1970.49	1762.37	2244.86
